# Supplementary material for: Gut microbiome responses to dietary intervention with hypocholesterolemic vegetable oils
Source: NPJ Biofilms Microbiomes. 2022 Apr 11;8:24. doi: 10.1038/s41522-022-00287-y (PMC9001705; doi:10.1038/s41522-022-00287-y)
Supplement: Supplementary file 2 — Supp Table 2 [file 41522_2022_287_MOESM2_ESM.xlsx]

## Sheet: summary
ID, numeric variables	Group A, avg	Group A, std	Group B, avg	Group B, std	Group C, avg	Group C, std	A vs. B, p	A vs. B, p.adj	A vs. C, p	A vs. C, p.adj	B vs. C, p	B vs. C, p.adj
Age	57.75	5.10415	59	5.41903	60.225	5.92469	0.262387	0.67877	0.0510449	0.370909	0.37455	0.811525
BMI	22.6886	2.71003	22.3357	2.68708	21.97	2.18141	0.574344	0.67877	0.286377	0.413656	0.676249	0.923717
Insulin	4.88864	2.62326	4.43333	2.34122	4.84	2.46969	0.533772	0.67877	0.703322	0.733601	0.279554	0.811525
Glucose	5.22045	0.511532	5.3119	0.510954	5.1125	0.451316	0.435501	0.67877	0.336158	0.437006	0.0763117	0.811525
Total Cholesterol	5.61636	0.650449	5.52048	0.669051	5.3805	0.737473	0.548185	0.67877	0.068357	0.370909	0.240545	0.811525
TG	0.996591	0.36107	1.18119	0.582925	1.10375	0.411798	0.117828	0.67877	0.142993	0.370909	0.926071	0.988895
HDL-C	1.68045	0.394668	1.59738	0.415152	1.56625	0.373642	0.282031	0.67877	0.221444	0.370909	0.937143	0.988895
LDLC (calculated)	3.48227	0.482695	3.38619	0.55312	3.312	0.554155	0.434219	0.67877	0.105937	0.370909	0.45794	0.85046
Total Chol to HDL ratio	3.47386	0.694213	3.63095	0.811424	3.56125	0.649533	0.385229	0.67877	0.600288	0.709431	0.710552	0.923717
LDL-C (measued)	3.94068	0.475744	3.90548	0.574334	3.8065	0.5466	0.65634	0.711035	0.118041	0.370909	0.271599	0.811525
ApoA1	164.477	25.9718	157.619	26.5394	156.575	27.2057	0.184666	0.67877	0.228252	0.370909	0.988895	0.988895
ApoB	101.5	12.8904	101.143	14.536	98.725	12.8462	0.986207	0.986207	0.222967	0.370909	0.348606	0.811525
ApoB to ApoA1 ratio	0.634348	0.138348	0.660589	0.148548	0.648106	0.134598	0.344143	0.67877	0.733601	0.733601	0.602017	0.923717
