# Supplementary material for: Gut microbiome responses to dietary intervention with hypocholesterolemic vegetable oils
Source: NPJ Biofilms Microbiomes. 2022 Apr 11;8:24. doi: 10.1038/s41522-022-00287-y (PMC9001705; doi:10.1038/s41522-022-00287-y)
Supplement: Supplementary file 3 — Supp Table 5 [file 41522_2022_287_MOESM3_ESM.xlsx]

## Sheet: Species
Species	Dataset	Sample.min	Sample.max	Samples.Non.Zero	Subjects.Non.Zero
Prevotella copri	0.0640912	0	0.748738	0.388889	0.587302
Bacteroides dorei	0.0475175	0	0.432812	0.915344	0.952381
Alistipes putredinis	0.0402556	0	0.283616	0.68254	0.722222
Bacteroides uniformis	0.0399969	0	0.310252	0.962963	0.968254
Bacteroides stercoris	0.0387565	0	0.539529	0.679894	0.785714
Faecalibacterium prausnitzii	0.0379671	0	0.154991	0.939153	0.952381
Bacteroides vulgatus	0.0333932	0	0.369066	0.843915	0.920635
Eubacterium rectale	0.0299704	0	0.290596	0.780423	0.801587
Escherichia coli	0.0280563	0	0.45672	0.833333	1
Subdoligranulum unclassified	0.0269383	0	0.171891	0.992063	1
Bacteroides massiliensis	0.0262094	0	0.285748	0.507937	0.563492
Bacteroides coprocola	0.0229836	0	0.272324	0.248677	0.269841
Megamonas unclassified	0.0218557	0	0.270736	0.47619	0.547619
Eubacterium eligens	0.0211018	0	0.247666	0.783069	0.81746
Bacteroides thetaiotaomicron	0.0204056	0	0.522539	0.984127	0.992063
Bacteroides eggerthii	0.0203867	0	0.231535	0.563492	0.619048
Bifidobacterium adolescentis	0.0200961	0	0.296289	0.661376	0.730159
Bacteroides ovatus	0.0188621	0	0.197514	0.952381	0.968254
Ruminococcus sp 5 1 39BFAA	0.0168152	0	0.0990857	0.626984	0.777778
Bacteroides plebeius	0.0162673	0	0.299839	0.269841	0.301587
Bacteroides caccae	0.0158456	0	0.186434	0.719577	0.738095
Clostridium leptum	0.0141142	0	0.250945	0.695767	0.81746
Roseburia intestinalis	0.0136242	0	0.170531	0.674603	0.777778
Ruminococcus bromii	0.0129909	0	0.196281	0.417989	0.571429
Parabacteroides unclassified	0.0126043	0	0.209022	0.645503	0.833333
Bifidobacterium longum	0.0125948	0	0.253753	0.883598	0.896825
Sutterella wadsworthensis	0.0124642	0	0.246697	0.441799	0.460317
Roseburia inulinivorans	0.0124475	0	0.240791	0.849206	0.873016
Parabacteroides distasonis	0.0097793	0	0.153722	0.883598	0.912698
Parabacteroides merdae	0.00965106	0	0.224316	0.645503	0.666667
Collinsella aerofaciens	0.00948851	0	0.0901303	0.798942	0.801587
Eubacterium hallii	0.00946952	0	0.0600529	0.875661	0.888889
Bacteroides coprophilus	0.00788429	0	0.304708	0.0899471	0.0952381
Ruminococcus obeum	0.00773886	4.88e-05	0.0638876	1	1
Ruminococcus torques	0.00752461	0	0.0679363	0.962963	1
Bifidobacterium pseudocatenulatum	0.00723272	0	0.228423	0.661376	0.706349
Alistipes onderdonkii	0.0068003	0	0.241956	0.603175	0.634921
Bacteroides fragilis	0.00678241	0	0.260511	0.473545	0.539683
Dorea longicatena	0.00668867	0	0.0445866	0.801587	0.801587
Barnesiella intestinihominis	0.00668217	0	0.0800017	0.505291	0.515873
Klebsiella pneumoniae	0.00657456	0	0.162207	0.624339	0.920635
Oscillibacter unclassified	0.00579951	0	0.0375038	0.917989	0.944444
Bacteroides finegoldii	0.00552305	0	0.178102	0.468254	0.492063
Ruminococcus gnavus	0.00541157	0	0.0893349	0.716931	0.809524
Alistipes shahii	0.00527886	0	0.0453658	0.621693	0.666667
Acidaminococcus unclassified	0.0052217	0	0.0930961	0.298942	0.31746
Bilophila unclassified	0.00498668	0	0.0204535	0.915344	0.944444
Phascolarctobacterium succinatutens	0.00480488	0	0.152298	0.119048	0.119048
Eubacterium biforme	0.00471868	0	0.0769795	0.293651	0.293651
Bacteroides xylanisolvens	0.00461815	0	0.113156	0.878307	0.960317
Coprococcus comes	0.0045277	0	0.0573802	0.587302	0.603175
Bacteroides cellulosilyticus	0.00445205	0	0.132587	0.587302	0.634921
Roseburia hominis	0.00441421	0	0.165679	0.722222	0.777778
Megamonas rupellensis	0.0043947	0	0.140561	0.351852	0.436508
Bacteroidales bacterium ph8	0.00418788	0	0.0688923	0.542328	0.563492
Lachnospiraceae bacterium 1 1 57FAA	0.00409527	0	0.0895447	0.550265	0.785714
Lachnospiraceae bacterium 5 1 63FAA	0.00402836	0	0.11343	0.931217	0.960317
Dorea formicigenerans	0.00391159	0	0.0243547	0.783069	0.785714
Megamonas hypermegale	0.00389192	0	0.0746407	0.34127	0.404762
Catenibacterium mitsuokai	0.00381026	0	0.0559886	0.187831	0.198413
Megasphaera unclassified	0.00381024	0	0.0361249	0.378307	0.444444
Haemophilus parainfluenzae	0.00359039	0	0.148577	0.529101	0.785714
Escherichia unclassified	0.00356464	0	0.0894983	0.677249	0.944444
Bifidobacterium bifidum	0.0035018	0	0.0628331	0.253968	0.261905
Megamonas funiformis	0.00334545	0	0.0991683	0.219577	0.238095
Ruminococcus lactaris	0.00332926	0	0.0488894	0.277778	0.293651
Odoribacter splanchnicus	0.00319452	0	0.0381181	0.470899	0.666667
Eubacterium siraeum	0.00314828	0	0.131733	0.283069	0.365079
Akkermansia muciniphila	0.00311244	0	0.0742071	0.335979	0.468254
Bacteroides sp 4 3 47FAA	0.00308316	0	0.288418	0.026455	0.031746
Bacteroides clarus	0.00304182	0	0.0822479	0.44709	0.492063
Prevotella stercorea	0.00288676	0	0.283587	0.0661376	0.0952381
Coprococcus sp ART55 1	0.00251916	0	0.0771679	0.0899471	0.119048
Streptococcus salivarius	0.00224032	0	0.0612946	0.862434	0.960317
Eubacterium ventriosum	0.00220687	0	0.105887	0.656085	0.698413
Clostridium nexile	0.0021967	0	0.0509229	0.198413	0.269841
Bacteroides salyersiae	0.00174402	0	0.0285179	0.328042	0.365079
Bacteroides intestinalis	0.00174085	0	0.0616735	0.436508	0.555556
Ruminococcus callidus	0.00172631	0	0.0330455	0.396825	0.452381
Paraprevotella unclassified	0.00165551	0	0.037319	0.166667	0.166667
Clostridium bartlettii	0.00163741	0	0.0525804	0.505291	0.698413
Alistipes indistinctus	0.00161876	0	0.0454318	0.513228	0.611111
Parabacteroides johnsonii	0.00158358	0	0.0313623	0.5	0.531746
Lachnospiraceae bacterium 8 1 57FAA	0.00133344	0	0.0239374	0.362434	0.603175
Klebsiella phage KP36	0.00132014	0	0.163119	0.021164	0.0396825
Coprococcus catus	0.0013181	0	0.0085397	0.55291	0.563492
Fusobacterium mortiferum	0.00125545	0	0.0767684	0.0899471	0.103175
Dialister invisus	0.00123226	0	0.113984	0.0846561	0.126984
Dialister succinatiphilus	0.00120145	0	0.113523	0.0529101	0.0634921
Coprobacillus unclassified	0.00107652	0	0.051384	0.457672	0.579365
Clostridium bolteae	0.00104838	0	0.0261789	0.65873	0.825397
Bacteroides sp 3 1 19	0.00103121	0	0.150291	0.015873	0.015873
Eggerthella unclassified	0.00101442	0	0.025874	0.719577	0.809524
Eubacterium ramulus	0.000984461	0	0.0128292	0.47619	0.547619
Bacteroides sp 2 1 22	0.000980803	0	0.0819873	0.0185185	0.0396825
Parasutterella excrementihominis	0.000927382	0	0.0486342	0.275132	0.325397
Veillonella unclassified	0.000919871	0	0.032673	0.685185	0.888889
Anaerostipes hadrus	0.000824871	0	0.0261007	0.669312	0.785714
Subdoligranulum sp 4 3 54A2FAA	0.000817953	0	0.0268529	0.0925926	0.198413
Alistipes unclassified	0.000790069	0	0.0661201	0.121693	0.174603
Sutterella parvirubra	0.000781866	0	0.0522244	0.031746	0.031746
Paraprevotella clara	0.000778626	0	0.0269681	0.132275	0.134921
Lachnospiraceae bacterium 3 1 46FAA	0.00077832	0	0.015296	0.42328	0.531746
Flavonifractor plautii	0.000747829	0	0.00780129	0.674603	0.81746
Methanobrevibacter smithii	0.000744113	0	0.0366703	0.0873016	0.103175
Veillonella parvula	0.000742216	0	0.0389846	0.47619	0.65873
Alistipes finegoldii	0.00073962	0	0.0153284	0.37037	0.420635
Roseburia unclassified	0.000688621	0	0.0470525	0.190476	0.34127
Enterobacter cloacae	0.000686911	0	0.0734881	0.240741	0.507937
Dorea unclassified	0.000679899	0	0.0280875	0.185185	0.293651
Lactobacillus ruminis	0.000674098	0	0.0348105	0.0502646	0.0555556
Collinsella tanakaei	0.000650583	0	0.0245281	0.195767	0.206349
Clostridium symbiosum	0.000649786	0	0.0224072	0.431217	0.587302
Butyrivibrio crossotus	0.000627338	0	0.179873	0.00793651	0.00793651
Burkholderiales bacterium 1 1 47	0.000619322	0	0.0369549	0.248677	0.31746
Coprobacter fastidiosus	0.000578572	0	0.0120165	0.314815	0.388889
Lachnospiraceae bacterium 2 1 58FAA	0.000559176	0	0.0142776	0.351852	0.452381
Peptostreptococcaceae noname unclassified	0.000547817	0	0.0098314	0.396825	0.746032
Streptococcus parasanguinis	0.00053646	0	0.00674479	0.574074	0.761905
Clostridium hathewayi	0.000513219	0	0.0377633	0.579365	0.746032
Bacteroides nordii	0.000508917	0	0.0685074	0.349206	0.492063
Parabacteroides goldsteinii	0.000508498	0	0.0113495	0.306878	0.404762
Clostridium sp ATCC BAA 442	0.000501628	0	0.0400354	0.0291005	0.0634921
Lachnospiraceae bacterium 3 1 57FAA CT1	0.00048768	0	0.0527855	0.275132	0.412698
Desulfovibrio piger	0.000461645	0	0.0217596	0.126984	0.142857
Lactobacillus mucosae	0.000449668	0	0.0290805	0.0449735	0.047619
Mitsuokella multacida	0.000436905	0	0.0172803	0.116402	0.134921
Fusobacterium ulcerans	0.000419361	0	0.0410584	0.142857	0.174603
Lachnospiraceae bacterium 7 1 58FAA	0.000416841	0	0.006923	0.724868	0.857143
Clostridium asparagiforme	0.000411463	0	0.0061974	0.455026	0.603175
Delftia unclassified	0.0004081	0	0.0161665	0.203704	0.468254
Alistipes sp AP11	0.000400317	0	0.0279942	0.042328	0.0952381
Paraprevotella xylaniphila	0.000400301	0	0.0339392	0.142857	0.150794
Alistipes senegalensis	0.000335202	0	0.0092234	0.420635	0.5
Clostridium ramosum	0.00031386	0	0.0154516	0.280423	0.380952
Bilophila wadsworthia	0.000305917	0	0.00278975	0.611111	0.714286
Adlercreutzia equolifaciens	0.000301265	0	0.0043311	0.473545	0.555556
Coriobacteriaceae bacterium phI	0.000291498	0	0.0150521	0.153439	0.18254
Coprococcus eutactus	0.000278171	0	0.040005	0.015873	0.015873
Holdemania filiformis	0.000269543	0	0.0031614	0.439153	0.547619
Bacteroides sp 3 2 5	0.000268391	0	0.0546604	0.0185185	0.031746
Mitsuokella unclassified	0.000265214	0	0.0244639	0.100529	0.150794
Anaerotruncus colihominis	0.000243508	0	0.00847382	0.351852	0.515873
Bifidobacterium catenulatum	0.000243187	0	0.0114664	0.174603	0.222222
Enterobacter aerogenes	0.000241856	0	0.02516	0.0846561	0.18254
Ruminococcaceae bacterium D16	0.00024028	0	0.0124917	0.0899471	0.126984
Bifidobacterium dentium	0.000231328	0	0.0547052	0.0899471	0.15873
Streptococcus pasteurianus	0.00022879	0	0.0103157	0.0767196	0.0952381
Bacteroides faecis	0.000227373	0	0.0115581	0.304233	0.349206
Clostridium sp L2 50	0.000225102	0	0.0291955	0.010582	0.015873
Clostridiaceae bacterium JC118	0.000220795	0	0.008042	0.330688	0.5
Bifidobacterium breve	0.000215499	0	0.0158578	0.0925926	0.134921
Lactobacillus amylovorus	0.000202764	0	0.0243511	0.015873	0.015873
Oscillibacter sp KLE 1745	0.00020075	0	0.0389617	0.0185185	0.0555556
Enterococcus faecium	0.000200634	0	0.0408772	0.0873016	0.214286
Holdemania unclassified	0.000198653	0	0.0022552	0.47619	0.642857
Veillonella atypica	0.000196006	0	0.0073305	0.259259	0.428571
Oxalobacter formigenes	0.000176809	0	0.0078989	0.169312	0.277778
Lachnospiraceae bacterium 1 4 56FAA	0.000176122	0	0.00319905	0.338624	0.428571
Eubacterium cylindroides	0.00017539	0	0.0429383	0.0634921	0.0873016
Turicibacter unclassified	0.000168285	0	0.0334853	0.0687831	0.142857
Odoribacter unclassified	0.000165732	0	0.0027845	0.21164	0.452381
Pyramidobacter piscolens	0.000161291	0	0.0370204	0.0343915	0.0634921
Clostridiales bacterium 1 7 47FAA	0.000157963	0	0.0047292	0.375661	0.571429
Fusobacterium varium	0.000157684	0	0.0118394	0.116402	0.15873
Lachnospiraceae bacterium 9 1 43BFAA	0.000157584	0	0.0094935	0.177249	0.222222
Lactobacillus johnsonii	0.000149062	0	0.0246317	0.015873	0.0238095
Coprobacillus sp 29 1	0.000144589	0	0.0268382	0.010582	0.031746
Klebsiella phage JD001	0.000142295	0	0.0537873	0.0026455	0.00793651
Lactobacillus salivarius	0.000141834	0	0.011843	0.0555556	0.0952381
Enterococcus faecalis	0.000138504	0	0.0260926	0.031746	0.0952381
Vesicular stomatitis Indiana virus	0.000138406	0	0.0182633	0.00793651	0.0238095
Lachnospiraceae bacterium 2 1 46FAA	0.00013199	0	0.0158711	0.0343915	0.0396825
Clostridium citroniae	0.000130238	0	0.0072693	0.399471	0.587302
Plesiomonas shigelloides	0.000122016	0	0.0165649	0.026455	0.047619
Veillonella dispar	0.000118573	0	0.0031808	0.230159	0.396825
Turicibacter sanguinis	0.000115523	0	0.00875746	0.0582011	0.119048
Lachnospiraceae bacterium 6 1 63FAA	0.000113921	0	0.00580136	0.108466	0.15873
Eggerthella lenta	0.000109804	0	0.0054906	0.34127	0.47619
Orthohepadnavirus unclassified	0.000104442	0	0.006447	0.0634921	0.190476
Clostridium butyricum	0.000101605	0	0.0287397	0.0132275	0.031746
Desulfovibrio desulfuricans	0.000100843	0	0.00499242	0.137566	0.246032
Slackia piriformis	9.87147e-05	0	0.0053603	0.116402	0.126984
Odoribacter laneus	9.78896e-05	0	0.00770894	0.0291005	0.0396825
Bifidobacterium angulatum	9.4514e-05	0	0.0222791	0.00793651	0.00793651
Enterobacteria phage JL1	9.41136e-05	0	0.0355747	0.0026455	0.00793651
Murine osteosarcoma virus	9.02613e-05	0	0.00780535	0.0873016	0.238095
Streptococcus thermophilus	8.84524e-05	0	0.007185	0.0714286	0.18254
Eubacterium dolichum	8.54685e-05	0	0.0046878	0.0820106	0.126984
Delftia acidovorans	7.85357e-05	0	0.0033351	0.0687831	0.206349
Bacteroides sp D2	7.80429e-05	0	0.0235516	0.00529101	0.00793651
Anaerotruncus unclassified	7.79304e-05	0	0.00272829	0.140212	0.34127
Clostridium clostridioforme	7.63249e-05	0	0.0062292	0.134921	0.198413
Anaerostipes unclassified	7.6322e-05	0	0.0027227	0.119048	0.166667
Butyricimonas synergistica	7.58141e-05	0	0.0037782	0.0767196	0.0952381
Eubacterium sp 3 1 31	7.26068e-05	0	0.0059294	0.0608466	0.0714286
Streptococcus infantarius	7.25087e-05	0	0.00394014	0.0820106	0.198413
Gordonibacter pamelaeae	7.19584e-05	0	0.00536363	0.179894	0.285714
Streptococcus australis	7.10448e-05	0	0.00302453	0.23545	0.365079
Bacteroides sp 3 1 40A	7.08938e-05	0	0.0267977	0.0026455	0.00793651
Blautia hydrogenotrophica	6.82019e-05	0	0.0033564	0.10582	0.134921
Lachnospiraceae bacterium 5 1 57FAA	6.10391e-05	0	0.0030901	0.15873	0.230159
Prevotella bivia	5.88273e-05	0	0.0196052	0.0238095	0.047619
Succinatimonas hippei	5.69433e-05	0	0.00473479	0.0740741	0.0873016
Porcine sapelovirus	5.66353e-05	0	0.0112967	0.00529101	0.015873
Klebsiella unclassified	5.61867e-05	0	0.0067887	0.126984	0.325397
Blautia producta	5.17068e-05	0	0.00252783	0.100529	0.15873
Citrobacter freundii	5.09214e-05	0	0.00435039	0.0555556	0.150794
Acidaminococcus intestini	5.06492e-05	0	0.00366207	0.132275	0.198413
Collinsella stercoris	5.03331e-05	0	0.0118219	0.015873	0.0238095
Eubacterium limosum	4.91394e-05	0	0.00260513	0.100529	0.174603
Acidaminococcus fermentans	4.7654e-05	0	0.0037702	0.0687831	0.0873016
Butyricicoccus pullicaecorum	4.6175e-05	0	0.0123681	0.0238095	0.0238095
Pediococcus pentosaceus	4.4983e-05	0	0.0169675	0.00529101	0.00793651
Citrobacter unclassified	4.2779e-05	0	0.00436846	0.0608466	0.150794
Lactobacillus casei paracasei	3.93634e-05	0	0.00232219	0.0449735	0.103175
Haemophilus pittmaniae	3.84519e-05	0	0.0086577	0.026455	0.0555556
Influenza A virus	3.80507e-05	0	0.0093171	0.00529101	0.015873
Clostridium perfringens	3.76628e-05	0	0.00337101	0.0502646	0.134921
Erysipelotrichaceae bacterium 2 2 44A	3.67583e-05	0	0.0012599	0.214286	0.373016
Escherichia fergusonii	3.64431e-05	0	0.00989338	0.00793651	0.00793651
Holdemania sp AP2	3.60047e-05	0	0.00458359	0.010582	0.0238095
Klebsiella oxytoca	3.50911e-05	0	0.0051394	0.0238095	0.0714286
Leuconostoc lactis	3.48479e-05	0	0.0102714	0.031746	0.0873016
Enterococcus mundtii	3.3692e-05	0	0.0121994	0.00529101	0.015873
Bacteroides sp 1 1 6	3.33613e-05	0	0.0126105	0.0026455	0.00793651
Acidaminococcus sp BV3L6	3.32077e-05	0	0.0101538	0.00529101	0.015873
Erysipelotrichaceae bacterium 3 1 53	3.26356e-05	0	0.0023758	0.0740741	0.119048
Collinsella unclassified	3.2483e-05	0	0.0067	0.021164	0.0396825
Rothia mucilaginosa	3.22651e-05	0	0.0013886	0.179894	0.380952
Lactococcus lactis	3.03026e-05	0	0.00324685	0.0396825	0.103175
Lactococcus garvieae	2.79227e-05	0	0.00402422	0.0343915	0.0873016
Erysipelotrichaceae bacterium 6 1 45	2.72304e-05	0	0.00363368	0.137566	0.285714
Clostridium sp D5	2.68545e-05	0	0.0078674	0.00529101	0.015873
Clostridium innocuum	2.67804e-05	0	0.0010064	0.161376	0.293651
Enterobacteria phage PsP3	2.64769e-05	0	0.0031777	0.0132275	0.0396825
Klebsiella variicola	2.54223e-05	0	0.0091692	0.010582	0.031746
Lachnospiraceae bacterium 4 1 37FAA	2.3581e-05	0	0.000946162	0.0978836	0.134921
Proteus mirabilis	2.34662e-05	0	0.007448	0.00793651	0.015873
Streptococcus gallolyticus	2.26791e-05	0	0.00618125	0.010582	0.015873
Collinsella intestinalis	1.99483e-05	0	0.00234451	0.0238095	0.031746
Pediococcus unclassified	1.989e-05	0	0.0048292	0.010582	0.0238095
Pseudomonas unclassified	1.95129e-05	0	0.000978	0.037037	0.111111
Clostridium hylemonae	1.94329e-05	0	0.001812	0.037037	0.0634921
Streptococcus macedonicus	1.92152e-05	0	0.0014439	0.0608466	0.103175
Weissella confusa	1.87628e-05	0	0.00201274	0.0899471	0.230159
Methanobrevibacter unclassified	1.83194e-05	0	0.0029973	0.0343915	0.0873016
Klebsiella phage 0507 KN2 1	1.72525e-05	0	0.0042197	0.00529101	0.015873
Streptococcus vestibularis	1.67657e-05	0	0.000523575	0.0687831	0.18254
Streptococcus lutetiensis	1.65514e-05	0	0.0055565	0.0132275	0.031746
Salmonella phage HK620	1.65191e-05	0	0.0062442	0.0026455	0.00793651
Clostridium hiranonis	1.61073e-05	0	0.00522946	0.00529101	0.00793651
Weissella unclassified	1.45875e-05	0	0.0013154	0.047619	0.134921
Weissella cibaria	1.44757e-05	0	0.00124791	0.0396825	0.0873016
Anaerostipes caccae	1.37192e-05	0	0.0011547	0.0502646	0.0793651
Staphylococcus phage phiSLT	1.30731e-05	0	0.00494159	0.0026455	0.00793651
Klebsiella sp MS 92 3	1.27416e-05	0	0.0048163	0.0026455	0.00793651
Synergistes sp 3 1 syn1	1.27355e-05	0	0.004814	0.0026455	0.00793651
Pseudoflavonifractor capillosus	1.24444e-05	0	0.000475912	0.108466	0.18254
Morganella morganii	1.21375e-05	0	0.0025653	0.00793651	0.015873
Staphylococcus phage tp310 2	1.17511e-05	0	0.0044419	0.0026455	0.00793651
Enterococcus asini	1.15501e-05	0	0.00364579	0.010582	0.015873
Enterococcus hirae	1.1454e-05	0	0.0039497	0.00529101	0.015873
Chryseobacterium taeanense	1.11045e-05	0	0.000580775	0.0555556	0.166667
Erysipelotrichaceae bacterium 21 3	1.10871e-05	0	0.0004903	0.134921	0.246032
Fusobacterium nucleatum	1.10808e-05	0	0.0022468	0.0238095	0.0634921
Haemophilus sputorum	1.10768e-05	0	0.00114006	0.021164	0.0396825
Spleen focus forming virus	1.10249e-05	0	0.0041674	0.0026455	0.00793651
Salmonella phage iEPS5	1.08738e-05	0	0.00411029	0.0026455	0.00793651
Pediococcus lolii	1.0622e-05	0	0.001845	0.00793651	0.0238095
Lactobacillus plantarum	1.05715e-05	0	0.0032822	0.00793651	0.0238095
Enterobacter hormaechei	1.05368e-05	0	0.0039829	0.0026455	0.00793651
Cronobacter sakazakii	9.96992e-06	0	0.0036712	0.00793651	0.015873
Streptococcus gordonii	9.41424e-06	0	0.00124902	0.042328	0.0793651
Bifidobacterium animalis	9.07227e-06	0	0.0025073	0.00793651	0.0238095
Actinomyces graevenitzii	8.99278e-06	0	0.0004583	0.0687831	0.150794
Lactobacillus delbrueckii	8.97767e-06	0	0.0014997	0.0132275	0.0238095
Megasphaera elsdenii	8.97263e-06	0	0.000916686	0.026455	0.031746
Enterococcus casseliflavus	8.89246e-06	0	0.0014487	0.021164	0.0555556
Staphylococcus phage PVL	8.35673e-06	0	0.0018638	0.00529101	0.015873
C2likevirus unclassified	8.08482e-06	0	0.0011941	0.0291005	0.0873016
Ruminococcus champanellensis	8.0728e-06	0	0.0025727	0.00529101	0.00793651
Enterobacteria phage mEp235	8.02417e-06	0	0.00303312	0.0026455	0.00793651
Bacillus licheniformis	7.83747e-06	0	0.00296255	0.0026455	0.00793651
Prevotella disiens	7.82549e-06	0	0.0013653	0.0185185	0.0396825
Tomato leaf curl New Delhi betasatellite	7.7511e-06	0	0.0029299	0.0026455	0.00793651
Bilophila sp 4 1 30	7.61407e-06	0	0.0028781	0.0026455	0.00793651
Pediococcus acidilactici	7.40516e-06	0	0.0021952	0.010582	0.031746
Clostridium celatum	6.35547e-06	0	0.00160916	0.00793651	0.0238095
Prevotella timonensis	6.33464e-06	0	0.0013522	0.015873	0.0396825
Lactobacillus fermentum	5.955e-06	0	0.000428193	0.021164	0.047619
Streptococcus anginosus	5.9011e-06	0	0.000877949	0.0343915	0.0793651
Enterobacteria phage T3	5.89263e-06	0	0.0022274	0.0026455	0.00793651
Clostridium difficile	5.82266e-06	0	0.0009913	0.010582	0.0238095
Comamonas unclassified	5.72535e-06	0	0.000359146	0.037037	0.111111
Staphylococcus phage phiETA3	5.71802e-06	0	0.0021614	0.0026455	0.00793651
Giardia intestinalis	5.34792e-06	0	0.0015375	0.00793651	0.00793651
Megasphaera micronuciformis	5.26045e-06	0	0.0006433	0.015873	0.047619
Bacteroides oleiciplenus	5.22376e-06	0	0.000589334	0.031746	0.0714286
Lactobacillus phage PL 1	5.03125e-06	0	0.0010323	0.00529101	0.015873
Clostridium scindens	4.82575e-06	0	0.000728924	0.031746	0.0555556
Epsilon15likevirus unclassified	4.70277e-06	0	0.00135909	0.0132275	0.0396825
Shigella sonnei	4.69942e-06	0	0.0006979	0.0132275	0.0396825
Enterococcus avium	4.65799e-06	0	0.0004669	0.021164	0.0396825
Leuconostoc unclassified	4.65288e-06	0	0.0008181	0.0238095	0.0714286
Lactobacillus gasseri	4.17234e-06	0	0.0006596	0.015873	0.0396825
Clostridium glycolicum	4.1509e-06	0	0.0013593	0.010582	0.031746
Enterobacteria phage phiP27	3.91087e-06	0	0.0014783	0.0026455	0.00793651
Granulicatella unclassified	3.85949e-06	0	0.000202	0.042328	0.111111
Pseudomonas aeruginosa	3.74941e-06	0	0.0006833	0.010582	0.031746
Streptococcus sanguinis	3.7449e-06	0	0.000477077	0.031746	0.0793651
Enterobacteria phage HK542	3.71698e-06	0	0.00140501	0.0026455	0.00793651
Streptococcus sobrinus	3.68123e-06	0	0.000699007	0.010582	0.015873
Pseudoramibacter alactolyticus	3.67357e-06	0	0.000711	0.010582	0.015873
Parvimonas unclassified	3.44711e-06	0	0.0009474	0.00793651	0.0238095
Actinobacillus unclassified	3.44507e-06	0	0.000341463	0.015873	0.031746
Acinetobacter junii	3.1622e-06	0	0.0002731	0.021164	0.0634921
Brachyspira pilosicoli	3.09413e-06	0	0.00116957	0.0026455	0.00793651
Actinomyces odontolyticus	3.06227e-06	0	0.000445259	0.0291005	0.0714286
Cedecea davisae	3.00346e-06	0	0.0011353	0.0026455	0.00793651
Acetobacter unclassified	2.84129e-06	0	0.00054	0.00793651	0.0238095
Clostridium methylpentosum	2.78053e-06	0	0.0009061	0.0132275	0.031746
Achromobacter unclassified	2.72912e-06	0	0.0010316	0.0026455	0.00793651
Gardnerella vaginalis	2.67792e-06	0	0.000535535	0.00793651	0.015873
Cronobacter malonaticus	2.64525e-06	0	0.0006345	0.00529101	0.015873
Porphyromonas uenonis	2.59155e-06	0	0.0007285	0.00529101	0.015873
Rothia unclassified	2.53151e-06	0	0.00035599	0.031746	0.0873016
Human immunodeficiency virus 1	2.49922e-06	0	0.0009447	0.0026455	0.00793651
Porcine type C oncovirus	2.47631e-06	0	0.000319538	0.010582	0.031746
Streptococcus mutans	2.43481e-06	0	0.0004165	0.0132275	0.0238095
Bordetella unclassified	2.36404e-06	0	0.0008936	0.0026455	0.00793651
Staphylococcus aureus	2.27868e-06	0	0.000338147	0.0185185	0.0555556
Lactobacillus crispatus	2.17038e-06	0	0.0007874	0.00529101	0.00793651
Blautia hansenii	2.1418e-06	0	0.000195455	0.031746	0.047619
Olsenella unclassified	2.02633e-06	0	0.0001395	0.0291005	0.0555556
Streptococcus mitis oralis pneumoniae	1.87454e-06	0	0.000189114	0.026455	0.0555556
Murine coronavirus	1.83807e-06	0	0.000480186	0.00529101	0.015873
Enterococcus sulfureus	1.65583e-06	0	0.0006259	0.0026455	0.00793651
Lactobacillus sakei	1.64154e-06	0	0.0006205	0.0026455	0.00793651
Clostridium bifermentans	1.54049e-06	0	0.0004873	0.00793651	0.015873
Erwinia phage phiEa21 4	1.52728e-06	0	0.00057731	0.0026455	0.00793651
Enterococcus gallinarum	1.52038e-06	0	0.0005122	0.00529101	0.015873
Macrococcus caseolyticus	1.46641e-06	0	0.0005543	0.0026455	0.00793651
Raoultella ornithinolytica	1.45458e-06	0	0.000306758	0.010582	0.031746
Streptococcus infantis	1.23424e-06	0	0.000144502	0.021164	0.0634921
Campylobacter hominis	1.19154e-06	0	0.0003672	0.00529101	0.00793651
Aggregatibacter segnis	1.19026e-06	0	0.000400447	0.00529101	0.015873
Candida glabrata	1.17279e-06	0	0.000437613	0.00529101	0.015873
Porcine circovirus 1	1.15371e-06	0	0.0004361	0.0026455	0.00793651
Saccharomyces cerevisiae	1.14445e-06	0	0.000161099	0.0185185	0.0555556
Neisseria unclassified	1.10621e-06	0	0.000173195	0.00793651	0.0238095
Gemella sanguinis	1.10274e-06	0	0.000249688	0.010582	0.031746
Fusarium unclassified	1.10204e-06	0	0.0002206	0.00529101	0.015873
Burkholderia unclassified	1.10106e-06	0	0.0004162	0.0026455	0.00793651
Porphyromonas endodontalis	9.27033e-07	0	0.000350416	0.0026455	0.00793651
Lactobacillus kefiranofaciens	9.20376e-07	0	0.0003479	0.0026455	0.00793651
Solobacterium moorei	9.11381e-07	0	0.0002094	0.00793651	0.0238095
Leuconostoc gelidum	8.81751e-07	0	0.0003333	0.0026455	0.00793651
Actinomyces cardiffensis	8.80632e-07	0	0.000332877	0.0026455	0.00793651
Enterococcus raffinosus	8.78047e-07	0	0.0003319	0.0026455	0.00793651
Aeromonas veronii	8.4502e-07	0	0.000319416	0.0026455	0.00793651
Rothia dentocariosa	8.1941e-07	0	0.0001327	0.0132275	0.0396825
Acinetobacter unclassified	8.17453e-07	0	0.0002034	0.00529101	0.015873
Citrobacter koseri	7.74059e-07	0	0.0002028	0.00529101	0.015873
Peptostreptococcus unclassified	7.70484e-07	0	0.0002572	0.00793651	0.0238095
Anaeroglobus geminatus	7.64393e-07	0	0.000288939	0.0026455	0.00793651
Gemella morbillorum	7.30574e-07	0	0.000276155	0.0026455	0.00793651
Porphyromonas bennonis	6.90476e-07	0	0.000260999	0.0026455	0.00793651
Finegoldia magna	6.89687e-07	0	0.0002043	0.00529101	0.015873
Stenotrophomonas maltophilia	6.31485e-07	0	0.0002387	0.0026455	0.00793651
Enterococcus dispar	6.29104e-07	0	0.0002378	0.0026455	0.00793651
Clostridium sordellii	6.24342e-07	0	0.000236	0.0026455	0.00793651
Actinomyces turicensis	6.11227e-07	0	0.000231043	0.0026455	0.00793651
Leuconostoc citreum	5.99474e-07	0	0.0002266	0.0026455	0.00793651
Parvimonas micra	5.44183e-07	0	0.0002057	0.0026455	0.00793651
Staphylococcus carnosus	5.17027e-07	0	0.000139027	0.00529101	0.015873
Serratia marcescens	5.10713e-07	0	0.000193048	0.0026455	0.00793651
Achromobacter piechaudii	4.74341e-07	0	0.0001793	0.0026455	0.00793651
Haemophilus haemolyticus	4.3651e-07	0	0.0001572	0.00529101	0.015873
Lactobacillus vaginalis	3.92066e-07	0	0.0001482	0.0026455	0.00793651
Peptostreptococcus anaerobius	3.87538e-07	0	0.000146489	0.0026455	0.00793651
Methanosphaera stadtmanae	3.83865e-07	0	0.0001451	0.0026455	0.00793651
Lactobacillus farciminis	3.81901e-07	0	0.000110858	0.00529101	0.015873
Peptoniphilus harei	3.65875e-07	0	0.0001383	0.0026455	0.00793651
Prevotella veroralis	3.38097e-07	0	0.0001278	0.0026455	0.00793651
Olsenella uli	3.16845e-07	0	0.000119767	0.0026455	0.00793651
Pneumovirus unclassified	2.75144e-07	0	0.000104004	0.0026455	0.00793651

## Sheet: Genus
Genus	Dataset	Sample.min	Sample.max	Samples.Non.Zero	Subjects.Non.Zero
Bacteroides	0.188443	0.00149778	0.621715	1	1
Phocaeicola	0.154255	0	0.61402	0.981481	0.992063
Prevotella	0.0670513	0	0.748738	0.428571	0.626984
Alistipes	0.0604066	0	0.336407	0.899471	0.912698
Bifidobacterium	0.044219	0	0.415544	0.989418	1
Faecalibacterium	0.0379671	0	0.154991	0.939153	0.952381
Parabacteroides	0.0341267	0	0.283554	0.986772	0.992063
Megamonas	0.0334878	0	0.385316	0.47619	0.547619
Mediterraneibacter	0.0330806	0	0.142099	0.997354	1
Escherichia	0.0316574	0	0.481931	0.902116	1
Roseburia	0.0311745	0	0.377616	0.986772	0.992063
Lachnospira	0.0211744	0	0.247666	0.804233	0.833333
Ruminococcus	0.0147253	0	0.196281	0.587302	0.674603
Sutterella	0.0132461	0	0.246697	0.465608	0.484127
Dorea	0.0112802	0	0.057651	0.965608	0.97619
Collinsella	0.0102419	0	0.0933123	0.833333	0.849206
Anaerobutyricum	0.00946952	0	0.0600529	0.875661	0.888889
Coprococcus	0.00864313	0	0.0827595	0.698413	0.714286
Blautia	0.00786091	6.37e-05	0.0638876	1	1
Klebsiella	0.00696311	0	0.162407	0.653439	0.928571
Barnesiella	0.00668217	0	0.0800017	0.505291	0.515873
Acidaminococcus	0.00535321	0	0.0933285	0.396825	0.436508
Bilophila	0.00530021	0	0.0227418	0.915344	0.944444
Phascolarctobacterium	0.00480488	0	0.152298	0.119048	0.119048
Holdemanella	0.00471868	0	0.0769795	0.293651	0.293651
Megasphaera	0.00382447	0	0.0361249	0.39418	0.492063
Catenibacterium	0.00381026	0	0.0559886	0.187831	0.198413
Haemophilus	0.00364035	0	0.148577	0.529101	0.785714
Odoribacter	0.00345814	0	0.0381181	0.68254	0.769841
Streptococcus	0.00334108	0	0.061953	0.89418	0.968254
Eubacterium	0.00324047	0	0.105887	0.825397	0.873016
Akkermansia	0.00311244	0	0.0742071	0.335979	0.468254
Paraprevotella	0.00283444	0	0.0569621	0.166667	0.166667
Dialister	0.00243371	0	0.113984	0.137566	0.190476
Enterocloster	0.00241999	0	0.0477121	0.714286	0.873016
Tyzzerella	0.0021967	0	0.0509229	0.198413	0.269841
Veillonella	0.00197667	0	0.072479	0.693122	0.888889
Fusobacterium	0.00184358	0	0.0767684	0.298942	0.365079
Intestinibacter	0.00163741	0	0.0525804	0.505291	0.698413
Webervirus	0.00132014	0	0.163119	0.021164	0.0396825
Eggerthella	0.00112423	0	0.0259598	0.727513	0.81746
Parasutterella	0.000927382	0	0.0486342	0.275132	0.325397
Anaerostipes	0.000914912	0	0.0261007	0.76455	0.888889
Ligilactobacillus	0.000815932	0	0.0348105	0.10582	0.150794
Methanobrevibacter	0.000762432	0	0.0366703	0.0978836	0.119048
Flavonifractor	0.000747829	0	0.00780129	0.674603	0.81746
Mitsuokella	0.000702119	0	0.0302857	0.12963	0.150794
Enterobacter	0.000697448	0	0.0734881	0.240741	0.507937
Lachnoclostridium	0.000674045	0	0.0224072	0.449735	0.611111
Butyrivibrio	0.000627338	0	0.179873	0.00793651	0.00793651
Coprobacter	0.000578572	0	0.0120165	0.314815	0.388889
Desulfovibrio	0.000562489	0	0.0217596	0.261905	0.380952
Hungatella	0.000513219	0	0.0377633	0.579365	0.746032
Holdemania	0.000504201	0	0.00458359	0.748677	0.84127
Delftia	0.000486635	0	0.0195016	0.203704	0.468254
Limosilactobacillus	0.000456015	0	0.0290805	0.0608466	0.0952381
Enterococcus	0.000414068	0	0.0408772	0.156085	0.325397
Lactobacillus	0.000412462	0	0.0302181	0.0978836	0.198413
Erysipelatoclostridium	0.00034064	0	0.0154516	0.402116	0.579365
Anaerotruncus	0.000321439	0	0.00913095	0.383598	0.587302
Adlercreutzia	0.000301265	0	0.0043311	0.473545	0.555556
Enorma	0.000291498	0	0.0150521	0.153439	0.18254
Turicibacter	0.000283808	0	0.0422428	0.0714286	0.150794
Oxalobacter	0.000176809	0	0.0078989	0.169312	0.277778
Faecalitalea	0.00017539	0	0.0429383	0.0634921	0.0873016
Pyramidobacter	0.000161291	0	0.0370204	0.0343915	0.0634921
Clostridium	0.000145624	0	0.0287524	0.0634921	0.15873
Jedunavirus	0.000142295	0	0.0537873	0.0026455	0.00793651
Vesiculovirus	0.000138406	0	0.0182633	0.00793651	0.0238095
Plesiomonas	0.000122016	0	0.0165649	0.026455	0.047619
Slackia	9.87147e-05	0	0.0053603	0.116402	0.126984
Citrobacter	9.44745e-05	0	0.00871885	0.0740741	0.190476
Dhillonvirus	9.41136e-05	0	0.0355747	0.0026455	0.00793651
Gammaretrovirus	9.02613e-05	0	0.00780535	0.0873016	0.238095
Amedibacillus	8.54685e-05	0	0.0046878	0.0820106	0.126984
Pediococcus	8.29002e-05	0	0.0169675	0.0185185	0.0396825
Butyricimonas	7.58141e-05	0	0.0037782	0.0767196	0.0952381
Gordonibacter	7.19584e-05	0	0.00536363	0.179894	0.285714
Sapelovirus	5.91116e-05	0	0.0112967	0.015873	0.047619
Lactococcus	5.82252e-05	0	0.00434546	0.0582011	0.150794
Succinatimonas	5.69433e-05	0	0.00473479	0.0740741	0.0873016
Weissella	4.7826e-05	0	0.00289893	0.116402	0.285714
Butyricicoccus	4.6175e-05	0	0.0123681	0.0238095	0.0238095
Leuconostoc	4.0982e-05	0	0.0102714	0.0396825	0.111111
Alphainfluenzavirus	3.80507e-05	0	0.0093171	0.00529101	0.015873
Rothia	3.5616e-05	0	0.0014598	0.190476	0.388889
Eganvirus	2.64769e-05	0	0.0031777	0.0132275	0.0396825
Proteus	2.34662e-05	0	0.007448	0.00793651	0.015873
Pseudomonas	2.32624e-05	0	0.0016034	0.0396825	0.119048
Lederbergvirus	1.65191e-05	0	0.0062442	0.0026455	0.00793651
Peptacetobacter	1.61073e-05	0	0.00522946	0.00529101	0.00793651
Staphylococcus	1.45468e-05	0	0.004571	0.0238095	0.0714286
Triavirus	1.30731e-05	0	0.00494159	0.0026455	0.00793651
Cronobacter	1.26152e-05	0	0.0040366	0.00793651	0.015873
Pseudoflavonifractor	1.24444e-05	0	0.000475912	0.108466	0.18254
Morganella	1.21375e-05	0	0.0025653	0.00793651	0.015873
Hendrixvirus	1.17412e-05	0	0.00303312	0.00529101	0.015873
Chryseobacterium	1.11045e-05	0	0.000580775	0.0555556	0.166667
Chivirus	1.08738e-05	0	0.00411029	0.0026455	0.00793651
Lactiplantibacillus	1.05715e-05	0	0.0032822	0.00793651	0.0238095
Actinomyces	8.99278e-06	0	0.0004583	0.0687831	0.150794
Biseptimavirus	8.35673e-06	0	0.0018638	0.00529101	0.015873
Bacillus	7.83747e-06	0	0.00296255	0.0026455	0.00793651
Teetrevirus	5.89263e-06	0	0.0022274	0.0026455	0.00793651
Clostridioides	5.82266e-06	0	0.0009913	0.010582	0.0238095
Phietavirus	5.71802e-06	0	0.0021614	0.0026455	0.00793651
Giardia	5.34792e-06	0	0.0015375	0.00793651	0.00793651
Shigella	4.69942e-06	0	0.0006979	0.0132275	0.0396825
Schaalia	4.55413e-06	0	0.000445259	0.0343915	0.0873016
Porphyromonas	4.20906e-06	0	0.0007285	0.010582	0.031746
Terrisporobacter	4.1509e-06	0	0.0013593	0.010582	0.031746
Parvimonas	3.9913e-06	0	0.0011531	0.00793651	0.0238095
Acinetobacter	3.97965e-06	0	0.0002731	0.0238095	0.0714286
Pseudoramibacter	3.67357e-06	0	0.000711	0.010582	0.015873
Achromobacter	3.20346e-06	0	0.0012109	0.0026455	0.00793651
Brachyspira	3.09413e-06	0	0.00116957	0.0026455	0.00793651
Cedecea	3.00346e-06	0	0.0011353	0.0026455	0.00793651
Gardnerella	2.67792e-06	0	0.000535535	0.00793651	0.015873
Lentivirus	2.49922e-06	0	0.0009447	0.0026455	0.00793651
Olsenella	2.34317e-06	0	0.0001395	0.031746	0.0634921
Betacoronavirus	1.83807e-06	0	0.000480186	0.00529101	0.015873
Gemella	1.83331e-06	0	0.000276155	0.0132275	0.031746
Latilactobacillus	1.64154e-06	0	0.0006205	0.0026455	0.00793651
Paraclostridium	1.54049e-06	0	0.0004873	0.00793651	0.015873
Macrococcus	1.46641e-06	0	0.0005543	0.0026455	0.00793651
Raoultella	1.45458e-06	0	0.000306758	0.010582	0.031746
Campylobacter	1.19154e-06	0	0.0003672	0.00529101	0.00793651
Aggregatibacter	1.19026e-06	0	0.000400447	0.00529101	0.015873
Nakaseomyces	1.17279e-06	0	0.000437613	0.00529101	0.015873
Peptostreptococcus	1.15802e-06	0	0.0002572	0.00793651	0.0238095
Circovirus	1.15371e-06	0	0.0004361	0.0026455	0.00793651
Saccharomyces	1.14445e-06	0	0.000161099	0.0185185	0.0555556
Solobacterium	9.11381e-07	0	0.0002094	0.00793651	0.0238095
Aeromonas	8.4502e-07	0	0.000319416	0.0026455	0.00793651
Anaeroglobus	7.64393e-07	0	0.000288939	0.0026455	0.00793651
Finegoldia	6.89687e-07	0	0.0002043	0.00529101	0.015873
Stenotrophomonas	6.31485e-07	0	0.0002387	0.0026455	0.00793651
Paeniclostridium	6.24342e-07	0	0.000236	0.0026455	0.00793651
Serratia	5.10713e-07	0	0.000193048	0.0026455	0.00793651
Methanosphaera	3.83865e-07	0	0.0001451	0.0026455	0.00793651
Companilactobacillus	3.81901e-07	0	0.000110858	0.00529101	0.015873
Peptoniphilus	3.65875e-07	0	0.0001383	0.0026455	0.00793651

## Sheet: Family
Family	Dataset	Sample.min	Sample.max	Samples.Non.Zero	Subjects.Non.Zero
Bacteroidaceae	0.188443	0.00149778	0.621715	1	1
Lachnospiraceae	0.159487	0.0269601	0.510421	1	1
Ruminococcaceae	0.0712796	0.000259332	0.283243	1	1
Prevotellaceae	0.0698857	0	0.748738	0.5	0.68254
Rikenellaceae	0.0604066	0	0.336407	0.899471	0.912698
Bifidobacteriaceae	0.0442217	0	0.415544	0.989418	1
Enterobacteriaceae	0.0394342	0	0.482097	0.941799	1
Selenomonadaceae	0.0341899	0	0.385316	0.55291	0.626984
Tannerellaceae	0.0341267	0	0.283554	0.986772	0.992063
Sutterellaceae	0.0141734	0	0.246697	0.687831	0.730159
Coriobacteriaceae	0.0105334	0	0.0933123	0.902116	0.904762
Acidaminococcaceae	0.0101581	0	0.152298	0.484127	0.52381
Erysipelotrichaceae	0.00991935	0	0.111717	0.936508	0.968254
Veillonellaceae	0.00823561	0	0.127933	0.822751	0.920635
Barnesiellaceae	0.00726074	0	0.0836876	0.563492	0.579365
Desulfovibrionaceae	0.0058627	0	0.025444	0.931217	0.952381
Pasteurellaceae	0.00364154	0	0.148577	0.529101	0.785714
Odoribacteraceae	0.00353395	0	0.0381181	0.695767	0.777778
Streptococcaceae	0.0033993	0	0.061953	0.899471	0.968254
Eubacteriaceae	0.00324415	0	0.105887	0.828042	0.880952
Akkermansiaceae	0.00311244	0	0.0742071	0.335979	0.468254
Fusobacteriaceae	0.00184358	0	0.0767684	0.298942	0.365079
Lactobacillaceae	0.0017799	0	0.0560904	0.227513	0.380952
Peptostreptococcaceae	0.00166681	0	0.0525804	0.515873	0.722222
Eggerthellaceae	0.00159616	0	0.0263578	0.910053	0.960317
Drexlerviridae	0.00132014	0	0.163119	0.021164	0.0396825
Clostridiaceae	0.000925813	0	0.0377633	0.656085	0.849206
Methanobacteriaceae	0.000762816	0	0.0366703	0.0978836	0.119048
Comamonadaceae	0.000486635	0	0.0195016	0.203704	0.468254
Enterococcaceae	0.000414068	0	0.0408772	0.156085	0.325397
Oxalobacteraceae	0.000176809	0	0.0078989	0.169312	0.277778
Myoviridae	0.000172683	0	0.0537873	0.0185185	0.047619
Synergistaceae	0.000161291	0	0.0370204	0.0343915	0.0634921
Siphoviridae	0.000143876	0	0.0355747	0.021164	0.0634921
Rhabdoviridae	0.000138406	0	0.0182633	0.00793651	0.0238095
Retroviridae	9.27605e-05	0	0.00780535	0.0899471	0.238095
Leuconostocaceae	8.8808e-05	0	0.0107379	0.134921	0.325397
Picornaviridae	5.91116e-05	0	0.0112967	0.015873	0.047619
Succinivibrionaceae	5.69433e-05	0	0.00473479	0.0740741	0.0873016
Orthomyxoviridae	3.80507e-05	0	0.0093171	0.00529101	0.015873
Micrococcaceae	3.5616e-05	0	0.0014598	0.190476	0.388889
Morganellaceae	3.56038e-05	0	0.007448	0.015873	0.031746
Pseudomonadaceae	2.32624e-05	0	0.0016034	0.0396825	0.119048
Podoviridae	1.65191e-05	0	0.0062442	0.0026455	0.00793651
Staphylococcaceae	1.60132e-05	0	0.004571	0.026455	0.0793651
Actinomycetaceae	1.35469e-05	0	0.0004583	0.0925926	0.198413
Weeksellaceae	1.11045e-05	0	0.000580775	0.0555556	0.166667
Bacillaceae	7.83747e-06	0	0.00296255	0.0026455	0.00793651
Autographiviridae	5.89263e-06	0	0.0022274	0.0026455	0.00793651
Hexamitidae	5.34792e-06	0	0.0015375	0.00793651	0.00793651
Peptoniphilaceae	5.04686e-06	0	0.0011531	0.0132275	0.031746
Porphyromonadaceae	4.20906e-06	0	0.0007285	0.010582	0.031746
Moraxellaceae	3.97965e-06	0	0.0002731	0.0238095	0.0714286
Alcaligenaceae	3.20346e-06	0	0.0012109	0.0026455	0.00793651
Brachyspiraceae	3.09413e-06	0	0.00116957	0.0026455	0.00793651
Atopobiaceae	2.34317e-06	0	0.0001395	0.031746	0.0634921
Saccharomycetaceae	2.31724e-06	0	0.000437613	0.0238095	0.0714286
Coronaviridae	1.83807e-06	0	0.000480186	0.00529101	0.015873
Campylobacteraceae	1.19154e-06	0	0.0003672	0.00529101	0.00793651
Circoviridae	1.15371e-06	0	0.0004361	0.0026455	0.00793651
Aeromonadaceae	8.4502e-07	0	0.000319416	0.0026455	0.00793651
Xanthomonadaceae	6.31485e-07	0	0.0002387	0.0026455	0.00793651
Yersiniaceae	5.10713e-07	0	0.000193048	0.0026455	0.00793651

## Sheet: Order
Order	Dataset	Sample.min	Sample.max	Samples.Non.Zero	Subjects.Non.Zero
Bacteroidales	0.517917	0.117343	0.845203	1	1
Clostridiales	0.236603	0.0315146	0.603024	1	1
Bifidobacteriales	0.0442217	0	0.415544	0.989418	1
Enterobacterales	0.0395923	0	0.482097	0.941799	1
Selenomonadales	0.0341899	0	0.385316	0.55291	0.626984
Burkholderiales	0.0148401	0	0.246982	0.775132	0.849206
Coriobacteriales	0.0105357	0	0.0933351	0.907407	0.912698
Acidaminococcales	0.0101581	0	0.152298	0.484127	0.52381
Erysipelotrichales	0.00991935	0	0.111717	0.936508	0.968254
Veillonellales	0.00823561	0	0.127933	0.822751	0.920635
Desulfovibrionales	0.0058627	0	0.025444	0.931217	0.952381
Lactobacillales	0.00568208	0	0.097853	0.925926	0.97619
Pasteurellales	0.00364154	0	0.148577	0.529101	0.785714
Verrucomicrobiales	0.00311244	0	0.0742071	0.335979	0.468254
Fusobacteriales	0.00184358	0	0.0767684	0.298942	0.365079
Caudovirales	0.00165911	0	0.163119	0.0582011	0.142857
Eggerthellales	0.00159616	0	0.0263578	0.910053	0.960317
Methanobacteriales	0.000762816	0	0.0366703	0.0978836	0.119048
Synergistales	0.000161291	0	0.0370204	0.0343915	0.0634921
Mononegavirales	0.000138406	0	0.0182633	0.00793651	0.0238095
Ortervirales	9.27605e-05	0	0.00780535	0.0899471	0.238095
Picornavirales	5.91116e-05	0	0.0112967	0.015873	0.047619
Aeromonadales	5.77883e-05	0	0.00473479	0.0767196	0.0952381
Articulavirales	3.80507e-05	0	0.0093171	0.00529101	0.015873
Micrococcales	3.5616e-05	0	0.0014598	0.190476	0.388889
Pseudomonadales	2.7242e-05	0	0.0016034	0.0608466	0.166667
Bacillales	2.5684e-05	0	0.004571	0.037037	0.0952381
Actinomycetales	1.35469e-05	0	0.0004583	0.0925926	0.198413
Flavobacteriales	1.11045e-05	0	0.000580775	0.0555556	0.166667
Diplomonadida	5.34792e-06	0	0.0015375	0.00793651	0.00793651
Tissierellales	5.04686e-06	0	0.0011531	0.0132275	0.031746
Brachyspirales	3.09413e-06	0	0.00116957	0.0026455	0.00793651
Saccharomycetales	2.31724e-06	0	0.000437613	0.0238095	0.0714286
Nidovirales	1.83807e-06	0	0.000480186	0.00529101	0.015873
Campylobacterales	1.19154e-06	0	0.0003672	0.00529101	0.00793651
Cirlivirales	1.15371e-06	0	0.0004361	0.0026455	0.00793651
Xanthomonadales	6.31485e-07	0	0.0002387	0.0026455	0.00793651

## Sheet: Class
Class	Dataset	Sample.min	Sample.max	Samples.Non.Zero	Subjects.Non.Zero
Bacteroidia	0.517917	0.117343	0.845203	1	1
Clostridia	0.236603	0.0315146	0.603024	1	1
Negativicutes	0.0525836	0	0.448053	0.94709	0.992063
Actinobacteria	0.0442709	0	0.415544	0.989418	1
Gammaproteobacteria	0.0433195	0	0.483042	0.960317	1
Betaproteobacteria	0.0148401	0	0.246982	0.775132	0.849206
Coriobacteriia	0.0121319	0.0002313	0.0952078	1	1
Erysipelotrichia	0.00991935	0	0.111717	0.936508	0.968254
Deltaproteobacteria	0.0058627	0	0.025444	0.931217	0.952381
Bacilli	0.00570777	0	0.097853	0.925926	0.97619
Verrucomicrobiae	0.00311244	0	0.0742071	0.335979	0.468254
Fusobacteriia	0.00184358	0	0.0767684	0.298942	0.365079
Caudoviricetes	0.00165911	0	0.163119	0.0582011	0.142857
Methanobacteria	0.000762816	0	0.0366703	0.0978836	0.119048
Synergistia	0.000161291	0	0.0370204	0.0343915	0.0634921
Monjiviricetes	0.000138406	0	0.0182633	0.00793651	0.0238095
Revtraviricetes	9.27605e-05	0	0.00780535	0.0899471	0.238095
Pisoniviricetes	6.09496e-05	0	0.0112967	0.021164	0.0634921
Insthoviricetes	3.80507e-05	0	0.0093171	0.00529101	0.015873
Flavobacteriia	1.11045e-05	0	0.000580775	0.0555556	0.166667
Tissierellia	5.04686e-06	0	0.0011531	0.0132275	0.031746
Spirochaetia	3.09413e-06	0	0.00116957	0.0026455	0.00793651
Saccharomycetes	2.31724e-06	0	0.000437613	0.0238095	0.0714286
Epsilonproteobacteria	1.19154e-06	0	0.0003672	0.00529101	0.00793651
Arfiviricetes	1.15371e-06	0	0.0004361	0.0026455	0.00793651

## Sheet: Phylum
Phylum	Dataset	Sample.min	Sample.max	Samples.Non.Zero	Subjects.Non.Zero
Bacteroidetes	0.517928	0.117343	0.845203	1	1
Firmicutes	0.304819	0.0637222	0.648606	1	1
Proteobacteria	0.0640235	0.00040937	0.483123	1	1
Actinobacteria	0.0564027	0.0008332	0.43746	1	1
Verrucomicrobia	0.00311244	0	0.0742071	0.335979	0.468254
Fusobacteria	0.00184358	0	0.0767684	0.298942	0.365079
Uroviricota	0.00165911	0	0.163119	0.0582011	0.142857
Euryarchaeota	0.000762816	0	0.0366703	0.0978836	0.119048
Negarnaviricota	0.000176457	0	0.0182633	0.0132275	0.0396825
Synergistetes	0.000161291	0	0.0370204	0.0343915	0.0634921
Artverviricota	9.27605e-05	0	0.00780535	0.0899471	0.238095
Pisuviricota	6.09496e-05	0	0.0112967	0.021164	0.0634921
Fornicata	5.34792e-06	0	0.0015375	0.00793651	0.00793651
Spirochaetes	3.09413e-06	0	0.00116957	0.0026455	0.00793651
Ascomycota	2.31724e-06	0	0.000437613	0.0238095	0.0714286
Cressdnaviricota	1.15371e-06	0	0.0004361	0.0026455	0.00793651
