# Supplementary material for: Gut microbiome responses to dietary intervention with hypocholesterolemic vegetable oils
Source: NPJ Biofilms Microbiomes. 2022 Apr 11;8:24. doi: 10.1038/s41522-022-00287-y (PMC9001705; doi:10.1038/s41522-022-00287-y)
Supplement: Supplementary file 4 — Supp Table 6 [file 41522_2022_287_MOESM4_ESM.xlsx]

## Sheet: Time
feature	coef	stderr	N	pval	qval
Clostridium_leptum	0.0182029	0.00200725	378	3.57816e-17	1.51356e-14
Delftia_unclassified	0.0113218	0.00155678	378	2.08302e-12	4.40558e-10
Ruminococcus_bromii	-0.0105338	0.0020642	378	6.60034e-07	9.30648e-05
Dorea_formicigenerans	0.00187476	0.000420986	378	1.27385e-05	0.0013471
Ruminococcus_obeum	0.00196704	0.000484439	378	6.54944e-05	0.00554083
Eubacterium_ramulus	0.00237928	0.000614837	378	0.000138923	0.00979408
Clostridiales_bacterium_1_7_47FAA	0.00402489	0.00112829	378	0.000431987	0.0261043
Burkholderiales_bacterium_1_1_47	0.00247581	0.000731503	378	0.000827175	0.0437369
Clostridium_symbiosum	0.00408337	0.00124324	378	0.0011673	0.0467622
Roseburia_inulinivorans	0.00398258	0.00121701	378	0.00121604	0.0467622
Veillonella_parvula	0.00516585	0.00157084	378	0.00115108	0.0467622
Subdoligranulum_unclassified	0.00188651	0.000595961	378	0.00173939	0.0582111
Veillonella_dispar	0.00383445	0.00124882	378	0.00237234	0.0668999
Eubacterium_hallii	0.00168362	0.000576317	378	0.00380263	0.100532
Ruminococcus_callidus	0.00264467	0.000932233	378	0.00492699	0.122595
Klebsiella_pneumoniae	-0.00458237	0.00164926	378	0.00587495	0.138061
Parabacteroides_unclassified	0.00620781	0.00224899	378	0.00620144	0.138064
Sutterella_wadsworthensis	0.0015871	0.000610263	378	0.00985587	0.208452
Lachnospiraceae_bacterium_7_1_58FAA	0.00275024	0.00107117	378	0.010823	0.218007
Bacteroides_cellulosilyticus	0.00296155	0.00117404	378	0.0122702	0.235922
Coprobacillus_unclassified	-0.00300863	0.00120881	378	0.013462	0.247585
Bacteroides_vulgatus	0.00244859	0.00100664	378	0.0156976	0.26232
Coprobacter_fastidiosus	0.00299796	0.00124877	378	0.0170911	0.267761
Parasutterella_excrementihominis	0.00213884	0.000906128	378	0.0190201	0.287339
Eubacterium_eligens	0.00245996	0.00106866	378	0.0221595	0.312449
Alistipes_putredinis	0.00195555	0.000869349	378	0.0253516	0.345612
Clostridium_asparagiforme	0.00292111	0.00130565	378	0.0261456	0.345612
Prevotella_copri	0.00224926	0.0010244	378	0.029031	0.372125
Coriobacteriaceae_bacterium_phI	0.00110956	0.000518208	378	0.0332264	0.401564
Lachnospiraceae_bacterium_3_1_46FAA	0.00205595	0.000958865	378	0.0329814	0.401564
Parabacteroides_distasonis	0.00171718	0.000853033	378	0.0451801	0.455028
Clostridium_bolteae	-0.00270375	0.00133144	378	0.0433396	0.455028
Dorea_longicatena	0.000737805	0.000359502	378	0.0411778	0.455028
Lachnospiraceae_bacterium_1_1_57FAA	0.00307644	0.00152529	378	0.0447658	0.455028
Catenibacterium_mitsuokai	0.000733709	0.000359763	378	0.0424552	0.455028
Erysipelotrichaceae_bacterium_2_2_44A	0.00184714	0.000896121	378	0.0403085	0.455028
Bacteroides_stercoris	0.00159571	0.000808679	378	0.0495659	0.46877
Megamonas_hypermegale	-0.00194756	0.000993112	378	0.0509774	0.46877
Bacteroides_finegoldii	0.00149535	0.000785706	378	0.0581587	0.523429
Ruminococcus_lactaris	0.00141997	0.000753204	378	0.0605527	0.533621
Bacteroides_ovatus	0.00191016	0.00104107	378	0.0677195	0.545429
Bacteroides_plebeius	-0.00130663	0.000712242	378	0.0677582	0.545429
Streptococcus_salivarius	0.00249958	0.00136541	378	0.0683397	0.545429
Veillonella_atypica	0.00245481	0.00132583	378	0.0652672	0.545429
Alistipes_shahii	0.00138812	0.000767461	378	0.0716913	0.561582
Eubacterium_ventriosum	0.00191465	0.00107983	378	0.0774247	0.583575
Bacteroides_dorei	-0.00166005	0.000950477	378	0.0819392	0.597591
Phascolarctobacterium_succinatutens	0.000276328	0.000160082	378	0.0855491	0.613343
Collinsella_aerofaciens	-0.000822412	0.000486419	378	0.0921263	0.634787
Eggerthella_lenta	0.00171157	0.00101518	378	0.0930421	0.634787
Alistipes_indistinctus	0.00173995	0.00102332	378	0.0903144	0.634787
Bacteroides_xylanisolvens	0.00241511	0.0014772	378	0.103317	0.653806
Coprococcus_comes	0.000665772	0.000409334	378	0.105104	0.653806
Clostridium_bartlettii	0.00261785	0.00159041	378	0.101011	0.653806
Bifidobacterium_adolescentis	-0.00232804	0.00143842	378	0.106817	0.654833
Barnesiella_intestinihominis	0.00107391	0.000686794	378	0.119157	0.657745
Flavonifractor_plautii	0.00196611	0.0012687	378	0.122472	0.657745
Faecalibacterium_prausnitzii	0.000886846	0.000560514	378	0.114863	0.657745
Clostridium_ramosum	-0.00133586	0.00084614	378	0.115647	0.657745
Megamonas_funiformis	-0.000748269	0.000479756	378	0.120094	0.657745
Megamonas_unclassified	-0.00147478	0.000923355	378	0.11148	0.657745
Akkermansia_muciniphila	-0.00297134	0.00199194	378	0.137039	0.692014
Enterobacter_cloacae	-0.00255508	0.00176051	378	0.147935	0.705785
Fusobacterium_ulcerans	-0.000844321	0.000586488	378	0.15122	0.710736
Bifidobacterium_bifidum	-0.000895158	0.000631165	378	0.157354	0.71941
Collinsella_tanakaei	0.00063547	0.000461615	378	0.169855	0.71941
Clostridium_nexile	-0.00137229	0.00100279	378	0.172388	0.71941
Holdemania_unclassified	0.00200644	0.00142384	378	0.160022	0.71941
Oxalobacter_formigenes	-0.00127445	0.000927158	378	0.170488	0.71941
Odoribacter_unclassified	-0.00140193	0.00104285	378	0.180057	0.731686
Bacteroides_salyersiae	-0.000801835	0.000609294	378	0.189373	0.748235
Bacteroides_uniformis	0.000941633	0.000718228	378	0.191039	0.748235
Alistipes_finegoldii	0.00119446	0.000920669	378	0.19569	0.757716
Lachnospiraceae_bacterium_5_1_63FAA	0.00122824	0.000949582	378	0.197042	0.757716
Bilophila_unclassified	0.00126739	0.00099632	378	0.204527	0.765618
Bacteroides_eggerthii	0.00113904	0.000919764	378	0.216725	0.775114
Paraprevotella_unclassified	0.000361576	0.000294624	378	0.22088	0.775114
Alistipes_unclassified	0.00113803	0.000935124	378	0.224755	0.775114
Oscillibacter_unclassified	0.00125839	0.00101815	378	0.21763	0.775114
Peptostreptococcaceae_noname_unclassified	0.002626	0.00230312	378	0.255293	0.817698
Haemophilus_parainfluenzae	0.00183904	0.00167171	378	0.272347	0.829303
Eggerthella_unclassified	0.00131183	0.00122047	378	0.28347	0.838517
Streptococcus_australis	0.000938301	0.000923855	378	0.310781	0.870953
Lachnospiraceae_bacterium_1_4_56FAA	0.00100307	0.00100824	378	0.320756	0.886796
Parabacteroides_johnsonii	0.000800439	0.000823977	378	0.332267	0.89279
Anaerotruncus_colihominis	0.00114923	0.00118599	378	0.333477	0.89279
Bacteroides_intestinalis	0.00133403	0.00141895	378	0.348042	0.892811
Paraprevotella_xylaniphila	0.000311226	0.000324539	378	0.338491	0.892811
Bacteroides_fragilis	-0.000841271	0.000922822	378	0.362839	0.913577
Bacteroides_massiliensis	0.000675803	0.000769192	378	0.380465	0.921007
Roseburia_intestinalis	0.00181418	0.00206734	378	0.381031	0.921007
Megasphaera_unclassified	0.000625811	0.000710934	378	0.379557	0.921007
Veillonella_unclassified	0.00148157	0.00165818	378	0.372447	0.921007
Bifidobacterium_catenulatum	0.000446601	0.000666805	378	0.503625	0.95324
Adlercreutzia_equolifaciens	0.000538975	0.000884863	378	0.543006	0.95324
Slackia_piriformis	-0.00017936	0.000259406	378	0.489937	0.95324
Bacteroides_faecis	-0.000519415	0.000668705	378	0.438039	0.95324
Bacteroides_nordii	0.000972771	0.00124371	378	0.434862	0.95324
Bacteroidales_bacterium_ph8	0.000519844	0.000905408	378	0.566377	0.95324
Odoribacter_splanchnicus	0.000478808	0.00075251	378	0.525173	0.95324
Parabacteroides_goldsteinii	-0.000963866	0.00127655	378	0.450926	0.95324
Streptococcus_parasanguinis	0.00100085	0.00159416	378	0.530689	0.95324
Clostridium_citroniae	0.000758278	0.0013254	378	0.567758	0.95324
Ruminococcus_torques	0.000473729	0.000776836	378	0.542534	0.95324
Coprococcus_catus	0.000218436	0.000311835	378	0.484274	0.95324
Lachnospiraceae_bacterium_3_1_57FAA_CT1	0.000764685	0.00127393	378	0.548875	0.95324
Lachnospiraceae_bacterium_8_1_57FAA	0.000851431	0.00123902	378	0.492603	0.95324
Roseburia_hominis	0.00102072	0.00128502	378	0.427758	0.95324
Roseburia_unclassified	0.000751094	0.00131123	378	0.567283	0.95324
Eubacterium_biforme	0.00013523	0.000233138	378	0.562408	0.95324
Acidaminococcus_unclassified	-0.000525782	0.000874903	378	0.548409	0.95324
Mitsuokella_multacida	-0.000448088	0.000681531	378	0.51148	0.95324
Alistipes_onderdonkii	-0.000465049	0.000849037	378	0.584359	0.954692
Lachnospiraceae_bacterium_9_1_43BFAA	0.000371094	0.000680044	378	0.585763	0.954692
Clostridiaceae_bacterium_JC118	0.000645274	0.00136746	378	0.637424	0.967074
Anaerostipes_hadrus	-0.000499451	0.00103956	378	0.63133	0.967074
Escherichia_coli	-0.000758106	0.00168956	378	0.654035	0.96785
Ruminococcus_gnavus	-0.000538211	0.00124731	378	0.666477	0.971701
Gordonibacter_pamelaeae	0.00012665	0.000765576	378	0.868738	0.974666
Bacteroides_caccae	0.000142119	0.000813453	378	0.861448	0.974666
Bacteroides_clarus	-0.00023528	0.000900255	378	0.794039	0.974666
Bacteroides_thetaiotaomicron	-0.00023231	0.000705847	378	0.742338	0.974666
Paraprevotella_clara	5.84209e-05	0.000290643	378	0.840857	0.974666
Clostridium_hathewayi	0.000290368	0.0015112	378	0.847784	0.974666
Eubacterium_rectale	0.00036309	0.00111974	378	0.746008	0.974666
Eubacterium_siraeum	-0.000405647	0.00137437	378	0.768122	0.974666
Dorea_unclassified	-0.000242262	0.00111245	378	0.827783	0.974666
Anaerotruncus_unclassified	-0.00039462	0.00154934	378	0.799162	0.974666
Holdemania_filiformis	-0.00026368	0.000934141	378	0.777969	0.974666
Megamonas_rupellensis	-0.000165844	0.000976969	378	0.865341	0.974666
Bilophila_wadsworthia	-0.000213435	0.00102187	378	0.834722	0.974666
Desulfovibrio_piger	-0.000137155	0.000452349	378	0.761984	0.974666
Ruminococcus_sp_5_1_39BFAA	0.000109035	0.000852211	378	0.898296	0.980715
Bifidobacterium_longum	8.98774e-05	0.000801238	378	0.910776	0.987473
Desulfovibrio_desulfuricans	-7.19767e-05	0.00066998	378	0.914533	0.987473
Bifidobacterium_pseudocatenulatum	-7.30785e-05	0.00096263	378	0.939547	0.988726
Bacteroides_coprocola	-3.04876e-05	0.000370842	378	0.934544	0.988726
Alistipes_senegalensis	-7.0647e-05	0.000969664	378	0.941978	0.988726
Lachnospiraceae_bacterium_2_1_58FAA	-9.16508e-05	0.00106948	378	0.931776	0.988726
Parabacteroides_merdae	-3.15896e-05	0.000637223	378	0.960501	0.995901
Escherichia_unclassified	-6.8822e-05	0.00307377	378	0.982155	0.995901

## Sheet: Group
feature	value	coef	stderr	N	pval	qval
Bacteroides_xylanisolvens	C	-0.680053	0.213674	378	0.00184808	0.0582111
Mitsuokella_multacida	C	-0.557294	0.175825	378	0.00192661	0.0582111
Alistipes_finegoldii	C	0.637869	0.257476	378	0.0145921	0.257186
Ruminococcus_sp_5_1_39BFAA	C	-0.279733	0.114656	378	0.0161237	0.26232
Bacteroides_massiliensis	B	-0.934606	0.402704	378	0.0219427	0.312449
Odoribacter_splanchnicus	C	0.207138	0.0979898	378	0.036546	0.429416
Bacteroides_vulgatus	C	-0.644119	0.326331	378	0.0506432	0.46877
Holdemania_unclassified	C	0.417779	0.211472	378	0.0504424	0.46877
Akkermansia_muciniphila	C	0.557012	0.297844	378	0.0638409	0.545429
Streptococcus_salivarius	C	-0.341507	0.189017	378	0.0732454	0.563324
Megasphaera_unclassified	C	-0.308265	0.173827	378	0.0786377	0.583575
Lachnospiraceae_bacterium_5_1_63FAA	C	-0.312773	0.18608	378	0.0953298	0.640071
Ruminococcus_callidus	B	0.408461	0.249239	378	0.103804	0.653806
Escherichia_unclassified	B	0.407417	0.248923	378	0.104245	0.653806
Slackia_piriformis	C	-0.138977	0.0900016	378	0.125119	0.657745
Clostridium_hathewayi	C	0.334677	0.213311	378	0.119226	0.657745
Dorea_unclassified	B	0.215609	0.13627	378	0.116168	0.657745
Roseburia_intestinalis	C	-0.532921	0.331983	378	0.111	0.657745
Megasphaera_unclassified	B	-0.26447	0.171646	378	0.125937	0.657745
Veillonella_dispar	C	-0.238657	0.154899	378	0.125951	0.657745
Alistipes_onderdonkii	B	-0.449764	0.297351	378	0.132954	0.685846
Bifidobacterium_bifidum	C	0.338371	0.226551	378	0.137847	0.692014
Bacteroides_plebeius	B	0.568678	0.382132	378	0.139265	0.692014
Desulfovibrio_piger	C	-0.23072	0.1556	378	0.140693	0.692014
Bacteroidales_bacterium_ph8	C	-0.500535	0.343395	378	0.147497	0.705785
Alistipes_indistinctus	C	0.350447	0.241026	378	0.148499	0.705785
Paraprevotella_xylaniphila	B	0.205026	0.144974	378	0.15982	0.71941
Alistipes_finegoldii	B	0.350589	0.254244	378	0.170415	0.71941
Dorea_formicigenerans	C	-0.308081	0.215452	378	0.155273	0.71941
Dorea_unclassified	C	0.192183	0.138002	378	0.166252	0.71941
Acidaminococcus_unclassified	C	-0.449731	0.319351	378	0.161575	0.71941
Mitsuokella_multacida	B	-0.237694	0.173618	378	0.173475	0.71941
Delftia_unclassified	B	0.124624	0.0897023	378	0.165567	0.71941
Acidaminococcus_unclassified	B	-0.429063	0.315343	378	0.17612	0.72329
Erysipelotrichaceae_bacterium_2_2_44A	B	0.155593	0.115823	378	0.181624	0.731686
Anaerotruncus_unclassified	C	-0.140344	0.106215	378	0.18885	0.748235
Bacteroides_clarus	B	0.386941	0.300602	378	0.200434	0.760817
Parabacteroides_merdae	C	-0.365875	0.28488	378	0.201446	0.760817
Veillonella_atypica	C	-0.191802	0.151453	378	0.207757	0.77089
Eggerthella_unclassified	B	-0.300886	0.239126	378	0.210676	0.774922
Eggerthella_lenta	C	0.211362	0.1713	378	0.219604	0.775114
Gordonibacter_pamelaeae	C	-0.160389	0.131003	378	0.223174	0.775114
Prevotella_copri	B	0.528879	0.424114	378	0.214759	0.775114
Megamonas_unclassified	B	-0.432773	0.355185	378	0.225388	0.775114
Parabacteroides_distasonis	B	0.281897	0.234677	378	0.231978	0.785654
Ruminococcus_sp_5_1_39BFAA	B	-0.135942	0.113217	378	0.232167	0.785654
Parabacteroides_goldsteinii	C	0.265575	0.22658	378	0.243422	0.809282
Ruminococcus_callidus	C	-0.294842	0.252407	378	0.245016	0.809282
Megamonas_hypermegale	B	-0.279061	0.240241	378	0.247653	0.809282
Fusobacterium_ulcerans	C	0.160006	0.138059	378	0.248715	0.809282
Akkermansia_muciniphila	B	0.343435	0.294106	378	0.245177	0.809282
Bacteroides_clarus	C	0.350002	0.304422	378	0.252488	0.815284
Bilophila_wadsworthia	B	-0.22332	0.196144	378	0.257101	0.817698
Barnesiella_intestinihominis	C	-0.349789	0.311129	378	0.263093	0.818296
Eubacterium_hallii	C	0.198073	0.176136	378	0.262971	0.818296
Eubacterium_siraeum	B	-0.288716	0.255169	378	0.260058	0.818296
Eubacterium_eligens	B	0.327825	0.294653	378	0.268058	0.827652
Clostridium_leptum	C	0.240632	0.219089	378	0.274205	0.829303
Lachnospiraceae_bacterium_5_1_63FAA	B	-0.201699	0.183745	378	0.274474	0.829303
Paraprevotella_xylaniphila	C	0.159361	0.146816	378	0.279847	0.834064
Megamonas_funiformis	C	0.250237	0.230609	378	0.279993	0.834064
Paraprevotella_unclassified	B	0.140898	0.132685	378	0.290362	0.847055
Enterobacter_cloacae	B	0.134511	0.126223	378	0.288665	0.847055
Paraprevotella_clara	C	0.102207	0.0969587	378	0.293889	0.851472
Bifidobacterium_catenulatum	B	-0.160752	0.157537	378	0.309535	0.870953
Parabacteroides_johnsonii	C	-0.293955	0.28893	378	0.310963	0.870953
Paraprevotella_unclassified	C	0.136684	0.134371	378	0.311048	0.870953
Alistipes_senegalensis	C	0.259602	0.253556	378	0.307919	0.870953
Clostridiaceae_bacterium_JC118	B	-0.178697	0.176374	378	0.312967	0.870953
Clostridium_symbiosum	C	0.234927	0.240306	378	0.330182	0.89279
Coprococcus_catus	B	0.183474	0.186805	378	0.327944	0.89279
Erysipelotrichaceae_bacterium_2_2_44A	C	0.115252	0.117295	378	0.327743	0.89279
Bacteroides_stercoris	C	0.426698	0.445839	378	0.340411	0.892811
Bacteroides_thetaiotaomicron	B	-0.112227	0.119192	378	0.34826	0.892811
Parabacteroides_distasonis	C	-0.228246	0.23766	378	0.338744	0.892811
Anaerotruncus_colihominis	B	0.153868	0.162476	378	0.345483	0.892811
Delftia_unclassified	C	0.0862833	0.0908424	378	0.342821	0.892811
Bacteroides_massiliensis	C	-0.380485	0.407823	378	0.352665	0.898659
Ruminococcus_lactaris	C	0.307906	0.334095	378	0.358534	0.908144
Veillonella_parvula	C	-0.190186	0.209276	378	0.365244	0.914192
Lachnospiraceae_bacterium_1_4_56FAA	C	0.166242	0.187501	378	0.377016	0.921007
Burkholderiales_bacterium_1_1_47	B	-0.206185	0.231049	378	0.373928	0.921007
Lachnospiraceae_bacterium_9_1_43BFAA	B	-0.138661	0.161598	378	0.392527	0.933538
Roseburia_unclassified	B	0.136862	0.159606	378	0.392836	0.933538
Holdemania_filiformis	C	0.162436	0.188243	378	0.389868	0.933538
Anaerotruncus_unclassified	B	-0.089398	0.104882	378	0.395668	0.935015
Streptococcus_parasanguinis	C	-0.174533	0.20616	378	0.398868	0.935711
Lachnospiraceae_bacterium_3_1_46FAA	B	-0.186715	0.221603	378	0.401108	0.935711
Roseburia_unclassified	C	0.135755	0.161634	378	0.402599	0.935711
Bifidobacterium_bifidum	B	0.171944	0.223708	378	0.443597	0.95324
Bifidobacterium_longum	B	-0.128601	0.204575	378	0.530759	0.95324
Bifidobacterium_longum	C	0.14046	0.207175	378	0.499059	0.95324
Bifidobacterium_pseudocatenulatum	B	-0.201107	0.282574	378	0.478	0.95324
Adlercreutzia_equolifaciens	C	-0.165428	0.216759	378	0.446813	0.95324
Coriobacteriaceae_bacterium_phI	B	0.110342	0.192667	378	0.567887	0.95324
Coriobacteriaceae_bacterium_phI	C	-0.113017	0.195116	378	0.563495	0.95324
Eggerthella_unclassified	C	0.188341	0.242165	378	0.438217	0.95324
Bacteroides_cellulosilyticus	C	0.20979	0.315734	378	0.507645	0.95324
Bacteroides_faecis	B	-0.135366	0.194821	378	0.488476	0.95324
Bacteroides_finegoldii	B	0.177418	0.295095	378	0.548799	0.95324
Bacteroides_fragilis	B	-0.23034	0.298672	378	0.442059	0.95324
Bacteroides_intestinalis	B	0.201387	0.269548	378	0.456413	0.95324
Bacteroides_intestinalis	C	0.189489	0.272974	378	0.488888	0.95324
Bacteroides_plebeius	C	0.275508	0.386989	378	0.477858	0.95324
Bacteroides_stercoris	B	-0.300418	0.440244	378	0.496276	0.95324
Bacteroides_uniformis	B	-0.111065	0.190757	378	0.561473	0.95324
Bacteroides_vulgatus	B	-0.228775	0.322235	378	0.479071	0.95324
Barnesiella_intestinihominis	B	0.25226	0.307224	378	0.41318	0.95324
Odoribacter_unclassified	B	0.0590424	0.0767286	378	0.443074	0.95324
Parabacteroides_goldsteinii	B	0.168733	0.223737	378	0.452194	0.95324
Parabacteroides_johnsonii	B	-0.172147	0.285304	378	0.547366	0.95324
Paraprevotella_clara	B	0.0772209	0.0957418	378	0.42148	0.95324
Alistipes_onderdonkii	C	-0.192824	0.30113	378	0.523146	0.95324
Alistipes_senegalensis	B	0.184925	0.250374	378	0.461559	0.95324
Clostridium_citroniae	B	-0.116907	0.188862	378	0.537056	0.95324
Clostridium_nexile	C	-0.15304	0.240733	378	0.526136	0.95324
Eubacterium_ramulus	B	-0.197775	0.245962	378	0.422898	0.95324
Eubacterium_ventriosum	C	-0.197273	0.263271	378	0.455099	0.95324
Anaerostipes_hadrus	B	-0.13708	0.21163	378	0.518365	0.95324
Anaerostipes_hadrus	C	-0.139873	0.21432	378	0.515208	0.95324
Ruminococcus_obeum	B	0.0578941	0.100577	378	0.565922	0.95324
Lachnospiraceae_bacterium_2_1_58FAA	C	0.133957	0.220116	378	0.543929	0.95324
Lachnospiraceae_bacterium_3_1_46FAA	C	-0.143518	0.22442	378	0.523682	0.95324
Lachnospiraceae_bacterium_3_1_57FAA_CT1	C	-0.120544	0.189093	378	0.524993	0.95324
Roseburia_inulinivorans	B	0.152632	0.262729	378	0.562337	0.95324
Peptostreptococcaceae_noname_unclassified	B	-0.114202	0.161692	378	0.481342	0.95324
Ruminococcus_bromii	B	0.271967	0.33459	378	0.417882	0.95324
Catenibacterium_mitsuokai	C	0.160238	0.266478	378	0.548735	0.95324
Coprobacillus_unclassified	B	-0.158721	0.263529	378	0.548089	0.95324
Holdemania_filiformis	B	0.122505	0.18588	378	0.511091	0.95324
Megamonas_funiformis	B	-0.184705	0.227715	378	0.41886	0.95324
Megamonas_hypermegale	C	0.175953	0.243295	378	0.470925	0.95324
Megamonas_rupellensis	B	-0.21541	0.309377	378	0.487575	0.95324
Parasutterella_excrementihominis	B	-0.190209	0.253892	378	0.455182	0.95324
Sutterella_wadsworthensis	C	-0.18474	0.233998	378	0.431343	0.95324
Bilophila_unclassified	B	-0.139859	0.191259	378	0.466013	0.95324
Bilophila_unclassified	C	0.112279	0.19369	378	0.563188	0.95324
Desulfovibrio_desulfuricans	B	-0.050532	0.0753269	378	0.503583	0.95324
Desulfovibrio_desulfuricans	C	0.0496313	0.0762843	378	0.516512	0.95324
Escherichia_coli	B	0.173473	0.220655	378	0.433279	0.95324
Bifidobacterium_catenulatum	C	0.0877446	0.159539	378	0.583324	0.954692
Collinsella_aerofaciens	B	0.0976659	0.178282	378	0.58481	0.954692
Clostridium_hathewayi	B	0.118569	0.210634	378	0.574519	0.954692
Ruminococcus_gnavus	B	-0.14792	0.27311	378	0.589065	0.954692
Lachnospiraceae_bacterium_7_1_58FAA	B	0.109509	0.196479	378	0.578295	0.954692
Lachnospiraceae_bacterium_7_1_58FAA	C	0.108269	0.198977	378	0.587339	0.954692
Oxalobacter_formigenes	C	0.0703364	0.128526	378	0.585195	0.954692
Bacteroides_dorei	B	-0.158013	0.302615	378	0.602499	0.955607
Bacteroides_eggerthii	C	0.201385	0.378876	378	0.596008	0.955607
Bacteroides_salyersiae	C	0.120242	0.22565	378	0.595087	0.955607
Clostridiaceae_bacterium_JC118	C	-0.0930893	0.178616	378	0.603185	0.955607
Eubacterium_ventriosum	B	-0.135596	0.259967	378	0.602896	0.955607
Haemophilus_parainfluenzae	C	-0.126682	0.239563	378	0.597895	0.955607
Bacteroides_thetaiotaomicron	C	0.0611623	0.120707	378	0.613271	0.957245
Streptococcus_australis	C	0.0653329	0.128126	378	0.611027	0.957245
Clostridium_bolteae	B	-0.107093	0.209191	378	0.609611	0.957245
Eubacterium_rectale	C	-0.147876	0.286641	378	0.606857	0.957245
Collinsella_aerofaciens	C	-0.0877314	0.180548	378	0.62789	0.967074
Slackia_piriformis	B	-0.0418149	0.088872	378	0.638826	0.967074
Streptococcus_salivarius	B	-0.087505	0.186645	378	0.640019	0.967074
Eubacterium_ramulus	C	-0.122044	0.249088	378	0.625033	0.967074
Dorea_longicatena	B	-0.0768607	0.155554	378	0.622111	0.967074
Lachnospiraceae_bacterium_9_1_43BFAA	C	0.0785897	0.163651	378	0.63192	0.967074
Enterobacter_cloacae	C	-0.0599075	0.127828	378	0.640143	0.967074
Bacteroides_fragilis	C	0.13286	0.302468	378	0.66125	0.96785
Clostridium_bolteae	C	-0.0973471	0.21185	378	0.646679	0.96785
Ruminococcus_torques	C	0.0505376	0.111682	378	0.651697	0.96785
Coprococcus_catus	C	0.0836759	0.18918	378	0.659042	0.96785
Lachnospiraceae_bacterium_1_1_57FAA	B	-0.0964144	0.212096	378	0.650213	0.96785
Roseburia_hominis	C	-0.110143	0.249435	378	0.659576	0.96785
Anaerotruncus_colihominis	C	0.0749628	0.164541	378	0.64949	0.96785
Escherichia_unclassified	C	-0.111904	0.252087	378	0.657887	0.96785
Lachnospiraceae_bacterium_3_1_57FAA_CT1	B	-0.0795633	0.18672	378	0.670772	0.971701
Veillonella_parvula	B	0.088547	0.20665	378	0.669045	0.971701
Bifidobacterium_adolescentis	B	-0.124265	0.37745	378	0.742548	0.974666
Bifidobacterium_adolescentis	C	0.146709	0.382248	378	0.701785	0.974666
Bifidobacterium_pseudocatenulatum	C	0.0907692	0.286166	378	0.751637	0.974666
Adlercreutzia_equolifaciens	B	-0.0667705	0.214039	378	0.755603	0.974666
Collinsella_tanakaei	B	0.0684756	0.226861	378	0.763284	0.974666
Eggerthella_lenta	B	0.0329303	0.16915	378	0.845964	0.974666
Gordonibacter_pamelaeae	B	-0.0488215	0.129359	378	0.706519	0.974666
Bacteroides_caccae	C	0.120266	0.301837	378	0.690991	0.974666
Bacteroides_cellulosilyticus	B	0.0694047	0.311772	378	0.824205	0.974666
Bacteroides_coprocola	B	-0.0572126	0.389655	378	0.883508	0.974666
Bacteroides_coprocola	C	0.0644494	0.394608	378	0.87053	0.974666
Bacteroides_dorei	C	0.106398	0.306461	378	0.729046	0.974666
Bacteroides_eggerthii	B	0.0828008	0.374121	378	0.82521	0.974666
Bacteroides_faecis	C	0.0353366	0.197297	378	0.858151	0.974666
Bacteroides_finegoldii	C	0.0438294	0.298846	378	0.883639	0.974666
Bacteroides_nordii	B	-0.0631199	0.218326	378	0.772985	0.974666
Bacteroides_nordii	C	0.0481859	0.2211	378	0.827839	0.974666
Bacteroides_salyersiae	B	-0.0558719	0.222818	378	0.802425	0.974666
Bacteroides_xylanisolvens	B	-0.047065	0.210992	378	0.823855	0.974666
Bacteroidales_bacterium_ph8	B	0.0785926	0.339085	378	0.817095	0.974666
Coprobacter_fastidiosus	B	0.0369944	0.23333	378	0.874284	0.974666
Coprobacter_fastidiosus	C	0.0685836	0.236296	378	0.772118	0.974666
Odoribacter_splanchnicus	B	0.0182239	0.09676	378	0.85092	0.974666
Parabacteroides_merdae	B	-0.0413817	0.281305	378	0.883289	0.974666
Parabacteroides_unclassified	B	-0.126843	0.316737	378	0.689508	0.974666
Parabacteroides_unclassified	C	0.0736643	0.320763	378	0.818743	0.974666
Prevotella_copri	C	-0.0725944	0.429505	378	0.866059	0.974666
Alistipes_putredinis	B	-0.158895	0.383451	378	0.679316	0.974666
Alistipes_putredinis	C	-0.138719	0.388325	378	0.721536	0.974666
Alistipes_shahii	C	0.10068	0.309448	378	0.745467	0.974666
Alistipes_unclassified	C	-0.0660221	0.191806	378	0.731274	0.974666
Streptococcus_australis	B	0.0232967	0.126518	378	0.854209	0.974666
Streptococcus_parasanguinis	B	-0.0305315	0.203573	378	0.881027	0.974666
Clostridium_asparagiforme	B	0.0503195	0.216139	378	0.816295	0.974666
Clostridium_asparagiforme	C	0.067654	0.218886	378	0.757781	0.974666
Clostridium_leptum	B	0.0834657	0.216339	378	0.700304	0.974666
Clostridium_nexile	B	0.0479245	0.237711	378	0.840556	0.974666
Clostridium_symbiosum	B	0.0337743	0.23729	378	0.887049	0.974666
Clostridiales_bacterium_1_7_47FAA	B	0.0275091	0.169944	378	0.871673	0.974666
Clostridiales_bacterium_1_7_47FAA	C	0.0471323	0.172104	378	0.784652	0.974666
Eubacterium_hallii	B	0.0627678	0.173926	378	0.718802	0.974666
Eubacterium_siraeum	C	-0.0575051	0.258412	378	0.824268	0.974666
Ruminococcus_torques	B	0.0383632	0.110281	378	0.728533	0.974666
Coprococcus_comes	B	0.0577614	0.229464	378	0.801675	0.974666
Coprococcus_comes	C	0.054914	0.23238	378	0.813584	0.974666
Dorea_formicigenerans	B	-0.0510049	0.212748	378	0.810928	0.974666
Dorea_longicatena	C	-0.0563596	0.157531	378	0.721131	0.974666
Lachnospiraceae_bacterium_1_1_57FAA	C	0.0744869	0.214792	378	0.729344	0.974666
Lachnospiraceae_bacterium_1_4_56FAA	B	-0.0515807	0.185148	378	0.781026	0.974666
Lachnospiraceae_bacterium_2_1_58FAA	B	-0.05826	0.217354	378	0.789116	0.974666
Lachnospiraceae_bacterium_8_1_57FAA	C	-0.022688	0.124002	378	0.855127	0.974666
Roseburia_hominis	B	0.09552	0.246305	378	0.698825	0.974666
Roseburia_inulinivorans	C	0.0495911	0.266068	378	0.85245	0.974666
Oscillibacter_unclassified	B	0.0483893	0.162627	378	0.76655	0.974666
Oscillibacter_unclassified	C	0.0636134	0.164694	378	0.699977	0.974666
Clostridium_bartlettii	B	-0.0689673	0.233552	378	0.768265	0.974666
Clostridium_bartlettii	C	-0.044741	0.236521	378	0.850277	0.974666
Peptostreptococcaceae_noname_unclassified	C	0.0522206	0.163747	378	0.750336	0.974666
Faecalibacterium_prausnitzii	C	-0.050148	0.208468	378	0.810301	0.974666
Ruminococcus_lactaris	B	0.0725247	0.329902	378	0.826362	0.974666
Subdoligranulum_unclassified	B	0.0257319	0.132336	378	0.84615	0.974666
Subdoligranulum_unclassified	C	0.0380971	0.134018	378	0.776683	0.974666
Catenibacterium_mitsuokai	B	0.0649769	0.263133	378	0.80537	0.974666
Coprobacillus_unclassified	C	-0.0853219	0.266878	378	0.749736	0.974666
Clostridium_ramosum	C	-0.0458059	0.195258	378	0.814915	0.974666
Eubacterium_biforme	B	0.0964725	0.298536	378	0.747129	0.974666
Phascolarctobacterium_succinatutens	B	-0.0138658	0.0755854	378	0.85475	0.974666
Megamonas_unclassified	C	0.113471	0.3597	378	0.752946	0.974666
Veillonella_atypica	B	-0.0217561	0.149552	378	0.884574	0.974666
Veillonella_dispar	B	-0.0308639	0.152955	378	0.840419	0.974666
Veillonella_unclassified	C	-0.0531362	0.198599	378	0.78949	0.974666
Fusobacterium_ulcerans	B	-0.0281433	0.136326	378	0.836788	0.974666
Sutterella_wadsworthensis	B	0.0328708	0.231062	378	0.887107	0.974666
Bilophila_wadsworthia	C	-0.0622121	0.198637	378	0.754662	0.974666
Desulfovibrio_piger	B	0.0603075	0.153648	378	0.695364	0.974666
Escherichia_coli	C	-0.0606994	0.22346	378	0.786358	0.974666
Klebsiella_pneumoniae	B	0.0457278	0.199304	378	0.81891	0.974666
Klebsiella_pneumoniae	C	-0.0420126	0.201837	378	0.835455	0.974666
Haemophilus_parainfluenzae	B	0.0610428	0.236556	378	0.796802	0.974666
Roseburia_intestinalis	B	-0.0414583	0.327817	378	0.899568	0.980715
Megamonas_rupellensis	C	-0.0399341	0.31331	378	0.898785	0.980715
Bacteroides_uniformis	C	-0.0232172	0.193181	378	0.904534	0.983594
Burkholderiales_bacterium_1_1_47	C	-0.0249946	0.233985	378	0.915105	0.987473
Bacteroides_caccae	B	0.0248921	0.298049	378	0.933576	0.988726
Bacteroides_ovatus	B	0.0203911	0.210421	378	0.922959	0.988726
Odoribacter_unclassified	C	0.00670257	0.0777038	378	0.931402	0.988726
Alistipes_indistinctus	B	0.0214935	0.238001	378	0.928189	0.988726
Alistipes_shahii	B	0.0305507	0.305564	378	0.920522	0.988726
Phascolarctobacterium_succinatutens	C	0.00602682	0.076546	378	0.937372	0.988726
Parasutterella_excrementihominis	C	-0.0191253	0.257119	378	0.940826	0.988726
Clostridium_citroniae	C	0.0126194	0.191262	378	0.947501	0.992062
Bacteroides_ovatus	C	-0.0124107	0.213096	378	0.953652	0.995137
Ruminococcus_obeum	C	0.005741	0.101855	378	0.955143	0.995137
Alistipes_unclassified	B	-0.00557684	0.189399	378	0.976557	0.995901
Flavonifractor_plautii	B	-0.00786169	0.232159	378	0.973041	0.995901
Flavonifractor_plautii	C	-0.00788808	0.23511	378	0.97329	0.995901
Eubacterium_eligens	C	0.00422763	0.298398	378	0.988719	0.995901
Eubacterium_rectale	B	-0.0113712	0.283044	378	0.968019	0.995901
Ruminococcus_gnavus	C	0.00324914	0.276582	378	0.990646	0.995901
Lachnospiraceae_bacterium_8_1_57FAA	B	0.00483878	0.122446	378	0.968542	0.995901
Faecalibacterium_prausnitzii	B	0.0034849	0.205852	378	0.986521	0.995901
Ruminococcus_bromii	C	-0.016291	0.338842	378	0.961732	0.995901
Eubacterium_biforme	C	0.00334439	0.302331	378	0.991192	0.995901
Holdemania_unclassified	B	-0.00301617	0.208818	378	0.988499	0.995901
Veillonella_unclassified	B	0.00224734	0.196107	378	0.990875	0.995901
Oxalobacter_formigenes	B	-0.00543675	0.126913	378	0.9659	0.995901
Collinsella_tanakaei	C	-0.00164348	0.229744	378	0.994304	0.99666
Clostridium_ramosum	B	0.000641858	0.192807	378	0.997349	0.997349
