# Supplementary material for: Gut microbiome responses to dietary intervention with hypocholesterolemic vegetable oils
Source: NPJ Biofilms Microbiomes. 2022 Apr 11;8:24. doi: 10.1038/s41522-022-00287-y (PMC9001705; doi:10.1038/s41522-022-00287-y)
Supplement: Supplementary file 5 — Supp Table 7 [file 41522_2022_287_MOESM5_ESM.xlsx]

## Sheet: A, Day 14 vs. Day 0
ID	A14.vs.A0.Signed Fold	A14.vs.A0.AbsDiff	A14.vs.A0.p	A14.vs.A0.pCorr
Clostridium_leptum	26.9386	0.0191209	5.97008e-07	0.000231042
Clostridium_bolteae	-1.74631	-0.000536497	0.00277256	0.441871
Ruminococcus_gnavus	-2.06649	-0.00336597	0.00342536	0.441871
Collinsella_aerofaciens	-1.32031	-0.00301253	0.00846684	0.578446
Anaerostipes_hadrus	-1.73841	-0.000506738	0.00777678	0.578446
Lachnospiraceae_bacterium_5_1_63FAA	-1.30855	-0.00128382	0.00896815	0.578446
Delftia_unclassified	NA	-2.89883e-05	0.0142662	0.788716
Odoribacter_splanchnicus	-1.5484	-0.00110673	0.0221907	0.791389
Flavonifractor_plautii	1.65802	0.000308862	0.0219854	0.791389
Ruminococcus_torques	-1.63383	-0.0029163	0.019465	0.791389
Lachnospiraceae_bacterium_5_1_57FAA	2.68034	4.66613e-05	0.0224943	0.791389
Dorea_formicigenerans	1.14351	0.000551324	0.0262127	0.845359
Bifidobacterium_adolescentis	-1.5344	-0.0108754	0.0341294	0.912617
Bifidobacterium_catenulatum	-1.9851	-0.000202465	0.044011	0.912617
Eggerthella_unclassified	-1.896	-0.000678284	0.035477	0.912617
Bacteroides_finegoldii	1.39775	0.00133205	0.0382214	0.912617
Parabacteroides_unclassified	2.03671	0.00786911	0.0424751	0.912617
Coprococcus_sp_ART55_1	-1.75028	-0.00248594	0.0346106	0.912617
Roseburia_inulinivorans	1.39786	0.00342152	0.0448055	0.912617
Bifidobacterium_dentium	73.8572	4.33619e-05	0.0590582	0.952314
Bifidobacterium_longum	-1.57633	-0.00486695	0.0567986	0.952314
Bacteroidales_bacterium_ph8	1.29108	0.00128502	0.0535763	0.952314
Clostridium_asparagiforme	2.2497	0.000319621	0.0559399	0.952314
Escherichia_unclassified	-1.72028	-0.00104044	0.0532649	0.952314
Methanobrevibacter_smithii	-1.20487	-0.000213635	1	1
Methanobrevibacter_unclassified	1.0828	9.39507e-07	1	1
Methanosphaera_stadtmanae	1	0	1	1
Actinomyces_cardiffensis	1	0	1	1
Actinomyces_graevenitzii	2.36825	3.10468e-06	0.787406	1
Actinomyces_odontolyticus	-5.18654	-1.06307e-05	0.371093	1
Actinomyces_turicensis	1	0	1	1
Rothia_dentocariosa	NA	3.43864e-06	0.371093	1
Rothia_mucilaginosa	-1.24862	-8.1566e-06	0.572082	1
Rothia_unclassified	-1.45365	-9.17458e-07	0.583882	1
Bifidobacterium_angulatum	1	0	1	1
Bifidobacterium_animalis	NA	-5.69841e-05	1	1
Bifidobacterium_bifidum	-1.3624	-0.00087445	0.441209	1
Bifidobacterium_breve	4.30278	6.96765e-05	0.100348	1
Bifidobacterium_pseudocatenulatum	-1.34463	-0.00154193	0.962715	1
Gardnerella_vaginalis	1.02501	1.33809e-07	1	1
Adlercreutzia_equolifaciens	-1.11119	-3.42e-05	0.957083	1
Collinsella_intestinalis	1	0	1	1
Collinsella_stercoris	1.97226	4.99522e-05	1	1
Collinsella_tanakaei	-2.64419	-0.000355406	0.293622	1
Collinsella_unclassified	1.92441	2.86968e-05	1	1
Coriobacteriaceae_bacterium_phI	-2.21815	-0.000247925	0.293622	1
Eggerthella_lenta	-1.16771	-1.13297e-05	0.887088	1
Gordonibacter_pamelaeae	1.16488	2.32061e-05	0.812704	1
Olsenella_uli	1	0	1	1
Olsenella_unclassified	-1.51776	-2.09661e-06	0.529368	1
Slackia_piriformis	1.01781	2.90599e-06	0.944183	1
Bacteroides_caccae	-1.13803	-0.00191485	0.771944	1
Bacteroides_cellulosilyticus	-1.11004	-0.00034429	0.674166	1
Bacteroides_clarus	1.6755	0.00124306	0.0744314	1
Bacteroides_coprocola	-1.04064	-0.000913582	0.624835	1
Bacteroides_coprophilus	-1.13631	-0.00125962	0.789268	1
Bacteroides_dorei	1.09381	0.00398859	0.323256	1
Bacteroides_eggerthii	1.21566	0.00274098	1	1
Bacteroides_faecis	-1.26253	-8.11967e-05	0.443231	1
Bacteroides_fragilis	-1.00049	-2.29845e-06	0.553883	1
Bacteroides_intestinalis	-1.66994	-0.00110491	0.465445	1
Bacteroides_massiliensis	-1.37747	-0.0129493	0.286101	1
Bacteroides_nordii	4.13773	0.00138888	0.360375	1
Bacteroides_oleiciplenus	2.65394	3.80436e-06	0.181449	1
Bacteroides_ovatus	1.24537	0.00413016	0.301881	1
Bacteroides_plebeius	1.09698	0.00119786	0.824098	1
Bacteroides_salyersiae	-1.30145	-0.000381406	0.962244	1
Bacteroides_sp_1_1_6	1	0	1	1
Bacteroides_sp_2_1_22	NA	0.000345264	1	1
Bacteroides_sp_3_1_19	1	0	1	1
Bacteroides_sp_3_1_40A	1	0	1	1
Bacteroides_sp_3_2_5	1	0	1	1
Bacteroides_sp_4_3_47FAA	NA	0.0012379	1	1
Bacteroides_sp_D2	1	0	1	1
Bacteroides_stercoris	-1.07223	-0.00354517	0.864392	1
Bacteroides_thetaiotaomicron	-1.27498	-0.00559437	0.759441	1
Bacteroides_uniformis	-1.01344	-0.000571591	0.652615	1
Bacteroides_vulgatus	-1.0135	-0.000612178	0.802531	1
Bacteroides_xylanisolvens	-1.03259	-0.000123432	0.940145	1
Barnesiella_intestinihominis	1.19389	0.00141141	0.117262	1
Butyricimonas_synergistica	-1.1325	-8.29756e-06	0.583882	1
Coprobacter_fastidiosus	-1.2687	-0.000153274	0.315174	1
Odoribacter_laneus	-1.63848	-2.33259e-05	1	1
Odoribacter_unclassified	1.54047	5.51983e-05	0.218401	1
Parabacteroides_distasonis	1.24393	0.00220128	0.81651	1
Parabacteroides_goldsteinii	-1.30077	-0.000113892	0.0686802	1
Parabacteroides_johnsonii	1.59409	0.000888227	0.706399	1
Parabacteroides_merdae	1.16689	0.00164363	0.48435	1
Porphyromonas_bennonis	1	0	1	1
Porphyromonas_endodontalis	1	0	1	1
Porphyromonas_uenonis	1	0	1	1
Paraprevotella_clara	-2.23859	-0.000353404	0.280713	1
Paraprevotella_unclassified	-1.96365	-0.000642732	0.529368	1
Paraprevotella_xylaniphila	-2.5453	-5.89677e-05	0.280713	1
Prevotella_bivia	-15.3873	-0.000424032	0.17753	1
Prevotella_copri	1.02759	0.00121093	1	1
Prevotella_disiens	NA	-4.89779e-06	1	1
Prevotella_stercorea	2.23278	0.000527623	0.36131	1
Prevotella_timonensis	-2.19335	-1.67205e-05	1	1
Prevotella_veroralis	1	0	1	1
Alistipes_finegoldii	1.31933	5e-05	0.315174	1
Alistipes_indistinctus	-1.08021	-0.000199241	0.721	1
Alistipes_onderdonkii	-1.05932	-0.000360637	0.537043	1
Alistipes_putredinis	1.26638	0.00917779	0.198274	1
Alistipes_senegalensis	1.41534	0.000148847	0.695093	1
Alistipes_shahii	1.1852	0.00073615	0.202037	1
Alistipes_sp_AP11	1.41049	0.000291754	0.589639	1
Alistipes_unclassified	6.39102	0.000584259	0.142213	1
Chryseobacterium_taeanense	1	0	1	1
Bacillus_licheniformis	1	0	1	1
Gemella_morbillorum	1	0	1	1
Gemella_sanguinis	NA	-7.93867e-06	0.371093	1
Macrococcus_caseolyticus	1	0	1	1
Staphylococcus_aureus	NA	-1.43705e-05	0.181449	1
Staphylococcus_carnosus	NA	-4.4417e-06	0.371093	1
Granulicatella_unclassified	NA	2.26599e-06	0.371093	1
Enterococcus_asini	-9.55395	-7.41861e-05	1	1
Enterococcus_avium	NA	-3.86499e-07	1	1
Enterococcus_casseliflavus	6.43531	3.47119e-06	1	1
Enterococcus_dispar	1	0	1	1
Enterococcus_faecalis	102.487	4.6008e-05	0.422678	1
Enterococcus_faecium	-27.3391	-0.000895948	0.789268	1
Enterococcus_gallinarum	1	0	1	1
Enterococcus_hirae	1	0	1	1
Enterococcus_mundtii	1	0	1	1
Enterococcus_raffinosus	1	0	1	1
Enterococcus_sulfureus	1	0	1	1
Lactobacillus_amylovorus	1	0	1	1
Lactobacillus_casei_paracasei	NA	5.27771e-05	1	1
Lactobacillus_crispatus	1	0	1	1
Lactobacillus_delbrueckii	1	0	1	1
Lactobacillus_farciminis	1	0	1	1
Lactobacillus_fermentum	NA	2.0805e-06	1	1
Lactobacillus_gasseri	NA	-7.06818e-07	1	1
Lactobacillus_johnsonii	1	0	1	1
Lactobacillus_kefiranofaciens	1	0	1	1
Lactobacillus_mucosae	1	0	1	1
Lactobacillus_plantarum	1	0	1	1
Lactobacillus_ruminis	1.60215	0.000706344	0.36131	1
Lactobacillus_sakei	NA	-1.41023e-05	1	1
Lactobacillus_salivarius	NA	2.92571e-06	0.371093	1
Lactobacillus_vaginalis	1	0	1	1
Pediococcus_acidilactici	NA	1.39546e-06	1	1
Pediococcus_lolii	1	0	1	1
Pediococcus_pentosaceus	1	0	1	1
Pediococcus_unclassified	NA	8.69565e-07	1	1
Leuconostoc_citreum	1	0	1	1
Leuconostoc_gelidum	1	0	1	1
Leuconostoc_lactis	-5.00351	-2.82338e-05	0.589639	1
Leuconostoc_unclassified	10.8124	2.24346e-05	0.201243	1
Weissella_cibaria	NA	-2.16929e-05	0.371093	1
Weissella_confusa	-9.49286	-6.19621e-05	0.352542	1
Weissella_unclassified	-4.93758	-1.70241e-05	0.201243	1
Lactococcus_garvieae	-9.06273	-1.71883e-05	0.36131	1
Lactococcus_lactis	-217.117	-8.05526e-05	0.201243	1
Streptococcus_anginosus	NA	1.62448e-06	0.371093	1
Streptococcus_australis	-1.19867	-1.22357e-05	0.689084	1
Streptococcus_gallolyticus	4.14738	3.14023e-05	1	1
Streptococcus_gordonii	7.05819	2.09217e-05	0.201243	1
Streptococcus_infantarius	-7.17081	-9.87633e-05	0.401678	1
Streptococcus_infantis	NA	-1.59828e-06	0.371093	1
Streptococcus_lutetiensis	NA	2.38636e-07	1	1
Streptococcus_macedonicus	1.50408	1.84067e-05	1	1
Streptococcus_mitis_oralis_pneumoniae	1	0	1	1
Streptococcus_mutans	1	0	1	1
Streptococcus_parasanguinis	-1.30302	-0.000191417	0.568462	1
Streptococcus_pasteurianus	1.54661	0.000140212	0.418492	1
Streptococcus_salivarius	1.23152	0.000596808	0.631612	1
Streptococcus_sanguinis	1	0	1	1
Streptococcus_sobrinus	1	0	1	1
Streptococcus_thermophilus	3.15734	0.000138481	0.271899	1
Streptococcus_vestibularis	1.77373	1.1174e-05	0.554113	1
Butyricicoccus_pullicaecorum	-1.11194	-1.42531e-06	1	1
Clostridiaceae_bacterium_JC118	-1.4427	-0.000124004	0.466622	1
Clostridium_butyricum	NA	-0.00011319	1	1
Clostridium_celatum	1	0	1	1
Clostridium_citroniae	-1.08724	-8.58409e-06	0.866586	1
Clostridium_clostridioforme	-2.23443	-5.09126e-05	0.672604	1
Clostridium_hathewayi	-1.09133	-4.01021e-05	0.639436	1
Clostridium_hylemonae	1.30344	2.56818e-06	0.371093	1
Clostridium_methylpentosum	NA	-2.35306e-06	0.181449	1
Clostridium_nexile	-1.48029	-0.00101305	0.123534	1
Clostridium_perfringens	2.28865	1.11867e-05	0.583882	1
Clostridium_scindens	NA	3.18624e-06	0.371093	1
Clostridium_sp_ATCC_BAA_442	-1.82201	-0.000479736	0.371093	1
Clostridium_sp_D5	1	0	1	1
Clostridium_sp_L2_50	1.59457	0.000236067	1	1
Clostridium_symbiosum	1.02252	1.09219e-05	0.672629	1
Finegoldia_magna	NA	-4.64318e-06	1	1
Parvimonas_micra	1	0	1	1
Parvimonas_unclassified	1	0	1	1
Peptoniphilus_harei	NA	-3.14318e-06	1	1
Clostridiales_bacterium_1_7_47FAA	1.24778	4.35265e-05	0.289131	1
Pseudoflavonifractor_capillosus	-2.00522	-7.11791e-06	0.100348	1
Eubacterium_eligens	1.29333	0.00630475	0.192114	1
Eubacterium_hallii	1.14149	0.00116624	0.524595	1
Eubacterium_limosum	3.7751	5.22459e-05	0.075927	1
Eubacterium_ramulus	-1.03832	-2.83655e-05	0.89298	1
Eubacterium_rectale	-1.20941	-0.00594378	0.654333	1
Eubacterium_siraeum	1.87304	0.00256833	0.887088	1
Eubacterium_sp_3_1_31	-1.54348	-5.2871e-05	0.789268	1
Eubacterium_ventriosum	-1.66125	-0.00161475	0.404928	1
Pseudoramibacter_alactolyticus	1	0	1	1
Anaerostipes_caccae	-1.28413	-3.55488e-06	1	1
Anaerostipes_unclassified	2.14206	9.61716e-06	0.36131	1
Blautia_hansenii	-1.12709	-3.70582e-07	0.371093	1
Blautia_hydrogenotrophica	1.06512	4.8744e-06	0.280713	1
Blautia_producta	5.21934	2.18604e-05	0.294507	1
Ruminococcus_obeum	-1.04813	-0.000379315	0.333239	1
Butyrivibrio_crossotus	1	0	1	1
Coprococcus_catus	1.07784	9.68686e-05	0.649455	1
Coprococcus_comes	-1.14557	-0.000638809	0.204121	1
Coprococcus_eutactus	1.29811	0.000208798	1	1
Dorea_longicatena	-1.09193	-0.000640465	0.426969	1
Dorea_unclassified	-1.05832	-3.92575e-05	0.475533	1
Lachnospiraceae_bacterium_1_1_57FAA	-1.00807	-2.27308e-05	0.802472	1
Lachnospiraceae_bacterium_1_4_56FAA	-2.0962	-0.000122686	0.344306	1
Lachnospiraceae_bacterium_2_1_46FAA	-2.36469	-7.55312e-05	1	1
Lachnospiraceae_bacterium_2_1_58FAA	-1.35358	-8.20169e-05	0.861707	1
Lachnospiraceae_bacterium_3_1_46FAA	-1.46389	-0.000342465	0.341106	1
Lachnospiraceae_bacterium_3_1_57FAA_CT1	-1.59964	-0.00021502	0.276252	1
Lachnospiraceae_bacterium_4_1_37FAA	-2.0394	-2.08637e-05	0.529368	1
Lachnospiraceae_bacterium_6_1_63FAA	-1.37684	-4.09937e-05	0.401678	1
Lachnospiraceae_bacterium_7_1_58FAA	1.11877	2.95432e-05	0.284113	1
Lachnospiraceae_bacterium_8_1_57FAA	-1.24125	-0.000321774	0.647371	1
Lachnospiraceae_bacterium_9_1_43BFAA	1.07982	5.77464e-06	0.553617	1
Roseburia_hominis	1.23156	0.000901416	0.187329	1
Roseburia_intestinalis	1.35101	0.00484625	0.421665	1
Roseburia_unclassified	-3.62929	-0.00102448	0.838464	1
Oscillibacter_sp_KLE_1745	3.59722	0.000818792	0.787406	1
Oscillibacter_unclassified	-1.07942	-0.000384575	0.331034	1
Clostridium_bartlettii	1.41234	0.000695001	0.318746	1
Clostridium_bifermentans	1	0	1	1
Clostridium_difficile	NA	-4.68497e-06	1	1
Clostridium_glycolicum	NA	1.64773e-06	1	1
Clostridium_hiranonis	1	0	1	1
Clostridium_sordellii	1	0	1	1
Peptostreptococcaceae_noname_unclassified	2.10864	0.000394546	0.104184	1
Peptostreptococcus_anaerobius	1	0	1	1
Peptostreptococcus_unclassified	NA	-5.84545e-06	1	1
Anaerotruncus_colihominis	1.26592	6.26753e-05	0.856383	1
Anaerotruncus_unclassified	3.32632	0.000112855	0.10264	1
Faecalibacterium_prausnitzii	1.00208	9.02345e-05	0.861039	1
Ruminococcaceae_bacterium_D16	1.2985	6.72607e-05	0.401678	1
Ruminococcus_bromii	-1.3496	-0.00378767	0.178514	1
Ruminococcus_callidus	-1.23135	-0.000285932	0.695093	1
Ruminococcus_champanellensis	NA	1.08818e-05	1	1
Ruminococcus_lactaris	-1.31584	-0.000914372	0.142368	1
Ruminococcus_sp_5_1_39BFAA	-1.12725	-0.00238861	0.0798204	1
Subdoligranulum_sp_4_3_54A2FAA	-2.06257	-0.000400641	0.401678	1
Subdoligranulum_unclassified	-1.0872	-0.00208901	0.647952	1
Catenibacterium_mitsuokai	-1.12368	-0.000400278	0.932647	1
Coprobacillus_sp_29_1	1	0	1	1
Coprobacillus_unclassified	-1.19992	-0.000192851	0.300156	1
Clostridium_innocuum	1.04467	4.60463e-07	0.905695	1
Clostridium_ramosum	-1.40575	-9.23233e-05	0.316509	1
Erysipelotrichaceae_bacterium_21_3	-1.56986	-3.95925e-06	0.208413	1
Erysipelotrichaceae_bacterium_2_2_44A	-1.22383	-5.30144e-06	0.624065	1
Erysipelotrichaceae_bacterium_3_1_53	2.16239	2.03023e-05	0.789268	1
Erysipelotrichaceae_bacterium_6_1_45	-3.61939	-2.62882e-05	0.155132	1
Eubacterium_biforme	-1.22032	-0.00100567	0.504903	1
Eubacterium_cylindroides	10.1815	7.94708e-05	0.422678	1
Eubacterium_dolichum	1.33654	3.04786e-05	0.799846	1
Holdemania_filiformis	1.23333	4.82861e-05	0.186571	1
Holdemania_sp_AP2	NA	6.36005e-05	1	1
Holdemania_unclassified	1.13995	2.03729e-05	0.829568	1
Solobacterium_moorei	1	0	1	1
Turicibacter_sanguinis	-11.6105	-0.000121212	0.855132	1
Turicibacter_unclassified	-1.76341	-3.43366e-05	0.787406	1
Acidaminococcus_fermentans	-1.06324	-3.53336e-06	1	1
Acidaminococcus_intestini	1.19966	6.11521e-06	0.833635	1
Acidaminococcus_sp_BV3L6	1	0	1	1
Acidaminococcus_unclassified	1.19195	0.00102787	0.276252	1
Phascolarctobacterium_succinatutens	1.08633	0.000299452	0.833935	1
Anaeroglobus_geminatus	1	0	1	1
Dialister_invisus	57.6231	0.000263812	0.422678	1
Dialister_succinatiphilus	-1.33175	-0.000674514	0.36131	1
Megamonas_funiformis	1.07072	0.000302764	0.683481	1
Megamonas_hypermegale	-1.46434	-0.00128707	0.316509	1
Megamonas_rupellensis	-1.06146	-0.000368829	0.635941	1
Megamonas_unclassified	1.04178	0.001189	0.681364	1
Megasphaera_elsdenii	-1.86888	-9.68604e-06	1	1
Megasphaera_micronuciformis	NA	1.02016e-05	1	1
Megasphaera_unclassified	1.11143	0.000571385	0.626269	1
Mitsuokella_multacida	-1.83662	-0.000635826	0.0829604	1
Mitsuokella_unclassified	-2.13202	-0.000502891	0.168167	1
Veillonella_atypica	1.97252	0.000182166	0.107101	1
Veillonella_dispar	1.20077	3.77787e-05	0.378675	1
Veillonella_parvula	1.49496	0.000179415	0.279411	1
Veillonella_unclassified	1.59538	0.000377544	0.241825	1
Fusobacterium_mortiferum	-5.70959	-0.00226448	0.280713	1
Fusobacterium_nucleatum	-7.29955	-4.40682e-05	1	1
Fusobacterium_ulcerans	-1.68731	-0.000190174	0.674987	1
Fusobacterium_varium	-2.21577	-0.000133481	0.554113	1
Acetobacter_unclassified	NA	-6.22273e-06	1	1
Achromobacter_piechaudii	1	0	1	1
Achromobacter_unclassified	1	0	1	1
Bordetella_unclassified	1	0	1	1
Burkholderia_unclassified	NA	-9.45909e-06	1	1
Burkholderiales_bacterium_1_1_47	2.63242	0.0008641	0.162199	1
Comamonas_unclassified	1	0	1	1
Delftia_acidovorans	1	0	1	1
Oxalobacter_formigenes	2.18244	0.000118515	1	1
Parasutterella_excrementihominis	3.51372	0.00133341	0.140562	1
Sutterella_parvirubra	-1.73598	-0.000438875	1	1
Sutterella_wadsworthensis	1.24583	0.00219377	0.185819	1
Neisseria_unclassified	NA	-3.93625e-06	1	1
Bilophila_sp_4_1_30	1	0	1	1
Bilophila_unclassified	-1.17229	-0.000681794	0.197789	1
Bilophila_wadsworthia	-1.08602	-2.75084e-05	0.384573	1
Desulfovibrio_desulfuricans	-1.71045	-7.02044e-05	0.905695	1
Desulfovibrio_piger	1.15781	0.000131736	1	1
Campylobacter_hominis	1	0	1	1
Aeromonas_veronii	1	0	1	1
Succinatimonas_hippei	-2.67696	-0.000111017	0.105645	1
Cedecea_davisae	1	0	1	1
Citrobacter_freundii	2.85239	3.48533e-06	1	1
Citrobacter_koseri	1	0	1	1
Citrobacter_unclassified	-2.02086	-3.79643e-06	1	1
Cronobacter_malonaticus	1	0	1	1
Cronobacter_sakazakii	1	0	1	1
Enterobacter_aerogenes	-2.28223	-0.000249973	0.280713	1
Enterobacter_cloacae	-1.22896	-8.50295e-05	0.104382	1
Enterobacter_hormaechei	1	0	1	1
Escherichia_coli	-1.7877	-0.0060171	0.0896401	1
Escherichia_fergusonii	1	0	1	1
Klebsiella_oxytoca	NA	-5.29886e-05	0.371093	1
Klebsiella_pneumoniae	1.51575	0.00226382	0.771781	1
Klebsiella_sp_MS_92_3	1	0	1	1
Klebsiella_unclassified	3.553	0.000143389	0.827623	1
Klebsiella_variicola	NA	0.000213327	0.371093	1
Morganella_morganii	1	0	1	1
Plesiomonas_shigelloides	10.2647	0.000117198	1	1
Proteus_mirabilis	9.06711	2.5901e-05	1	1
Raoultella_ornithinolytica	1	0	1	1
Serratia_marcescens	1	0	1	1
Shigella_sonnei	NA	-4.57204e-06	1	1
Actinobacillus_unclassified	-2.20699	-3.8325e-06	1	1
Aggregatibacter_segnis	1	0	1	1
Haemophilus_haemolyticus	1	0	1	1
Haemophilus_parainfluenzae	2.10032	0.00130353	0.354655	1
Haemophilus_pittmaniae	1.05343	4.16497e-07	1	1
Haemophilus_sputorum	NA	2.59106e-05	1	1
Acinetobacter_junii	NA	-1.47297e-05	0.100348	1
Acinetobacter_unclassified	1	0	1	1
Pseudomonas_aeruginosa	NA	-4.56031e-07	1	1
Pseudomonas_unclassified	NA	2.50527e-05	0.371093	1
Stenotrophomonas_maltophilia	1	0	1	1
Brachyspira_pilosicoli	1	0	1	1
Pyramidobacter_piscolens	1.44844	2.46064e-05	0.371093	1
Synergistes_sp_3_1_syn1	1	0	1	1
Akkermansia_muciniphila	4.59059	0.00161249	0.222041	1
Candida_glabrata	1	0	1	1
Saccharomyces_cerevisiae	NA	-4.35617e-06	0.371093	1
Fusarium_unclassified	NA	-4.45383e-06	1	1
Giardia_intestinalis	-101.821	-3.46e-05	1	1
Erwinia_phage_phiEa21_4	1	0	1	1
Enterobacteria_phage_phiP27	1	0	1	1
Klebsiella_phage_0507_KN2_1	NA	9.59022e-05	1	1
Klebsiella_phage_JD001	NA	0.00122244	1	1
Enterobacteria_phage_PsP3	NA	-0.000122499	0.181449	1
Epsilon15likevirus_unclassified	NA	3.65549e-06	1	1
Salmonella_phage_HK620	NA	0.000141914	1	1
Enterobacteria_phage_T3	NA	5.06227e-05	1	1
C2likevirus_unclassified	-3.31474	-2.20426e-05	0.583882	1
Enterobacteria_phage_mEp235	1	0	1	1
Enterobacteria_phage_JL1	1	0	1	1
Lactobacillus_phage_PL_1	1	0	1	1
Salmonella_phage_iEPS5	NA	9.34157e-05	1	1
Staphylococcus_phage_PVL	1	0	1	1
Staphylococcus_phage_phiETA3	NA	-4.91227e-05	1	1
Staphylococcus_phage_phiSLT	NA	-0.000112309	1	1
Staphylococcus_phage_tp310_2	1	0	1	1
Klebsiella_phage_KP36	4.2821	0.00263566	1	1
Pneumovirus_unclassified	NA	-2.36373e-06	1	1
Vesicular_stomatitis_Indiana_virus	1	0	1	1
Murine_coronavirus	NA	1.57906e-05	0.371093	1
Porcine_sapelovirus	NA	-0.000229802	1	1
Porcine_circovirus_1	1	0	1	1
Orthohepadnavirus_unclassified	-9.4844	-0.000149337	0.0755606	1
Influenza_A_virus	NA	-0.000115136	1	1
Murine_osteosarcoma_virus	4.00187	0.000177996	0.528612	1
Porcine_type_C_oncovirus	NA	5.25e-06	1	1
Spleen_focus_forming_virus	NA	9.47136e-05	1	1
Human_immunodeficiency_virus_1	1	0	1	1
Enterobacteria_phage_HK542	1	0	1	1
Tomato_leaf_curl_New_Delhi_betasatellite	1	0	1	1

## Sheet: A, Day 56 vs. Day 0
ID	A56.vs.A0.Signed Fold	A56.vs.A0.AbsDiff	A56.vs.A0.p	A56.vs.A0.pCorr
Clostridium_leptum	31.5641	0.0225306	2.11868e-06	0.000819927
Parabacteroides_unclassified	2.0787	0.00818784	0.00109296	0.140992
Clostridium_asparagiforme	3.07711	0.000531238	0.00104164	0.140992
Enterobacter_cloacae	-2.65007	-0.000284174	0.00607046	0.587317
Alistipes_unclassified	4.48765	0.000377979	0.0128512	0.69055
Chryseobacterium_taeanense	NA	2.61137e-05	0.0224943	0.69055
Flavonifractor_plautii	2.43775	0.00067485	0.0144932	0.69055
Eubacterium_limosum	5.45592	8.38901e-05	0.0224943	0.69055
Dorea_formicigenerans	1.30141	0.00115795	0.0231968	0.69055
Lachnospiraceae_bacterium_5_1_57FAA	2.18606	3.29356e-05	0.0224943	0.69055
Delftia_acidovorans	NA	0.000190693	0.0142662	0.69055
Delftia_unclassified	37.0582	0.00104527	0.0230727	0.69055
Orthohepadnavirus_unclassified	NA	-0.000166938	0.0224943	0.69055
Bifidobacterium_adolescentis	-1.62524	-0.0120128	0.0318872	0.774681
Anaerostipes_hadrus	-1.52871	-0.000412604	0.035477	0.774681
Megamonas_funiformis	-1.93125	-0.00206447	0.0323129	0.774681
Comamonas_unclassified	NA	1.59696e-05	0.0360317	0.774681
Sutterella_wadsworthensis	1.42236	0.00376913	0.0348353	0.774681
Clostridium_citroniae	1.40283	4.30932e-05	0.0400717	0.81599
Ruminococcus_bromii	-1.69839	-0.0060126	0.04217	0.81599
Bifidobacterium_dentium	89.2364	5.2515e-05	0.0590582	0.846501
Bacteroides_uniformis	1.12182	0.0052487	0.0557403	0.846501
Paraprevotella_clara	-2.73363	-0.000405076	0.0590582	0.846501
Prevotella_copri	-1.0053	-0.000231496	0.052709	0.846501
Roseburia_inulinivorans	1.44074	0.00379021	0.051639	0.846501
Megamonas_unclassified	-1.52829	-0.00983657	0.0537841	0.846501
Burkholderiales_bacterium_1_1_47	2.16237	0.000615288	0.0503712	0.846501
Eubacterium_hallii	1.21087	0.00173813	0.0635087	0.860107
Klebsiella_pneumoniae	1.06974	0.0003061	0.0644524	0.860107
Methanobrevibacter_smithii	1.76554	0.000961849	0.075927	0.915179
Alistipes_putredinis	1.32271	0.0111185	0.0804033	0.915179
Blautia_hydrogenotrophica	1.49883	3.73398e-05	0.075927	0.915179
Coprococcus_sp_ART55_1	-1.60725	-0.00219108	0.0800579	0.915179
Fusobacterium_varium	-3.24885	-0.000168394	0.075927	0.915179
Bacteroides_finegoldii	1.24242	0.000811844	0.0949094	0.94719
Parabacteroides_merdae	1.20497	0.00201868	0.0957063	0.94719
Weissella_confusa	-55.7102	-6.80147e-05	0.0934925	0.94719
Clostridium_symbiosum	-1.06648	-3.02315e-05	0.0913702	0.94719
Blautia_producta	13.3436	6.39523e-05	0.100348	0.94719
Dialister_succinatiphilus	-1.34859	-0.000699895	0.100348	0.94719
Acinetobacter_junii	NA	-1.47297e-05	0.100348	0.94719
Eggerthella_lenta	1.62415	4.92348e-05	0.104382	0.950809
Fusobacterium_ulcerans	-2.49866	-0.000280021	0.105645	0.950809
Collinsella_aerofaciens	-1.16675	-0.00177472	0.115747	0.953398
Eggerthella_unclassified	1.04696	6.73965e-05	0.116654	0.953398
Bacteroides_clarus	1.91791	0.00168917	0.118251	0.953398
Lachnospiraceae_bacterium_7_1_58FAA	1.67593	0.000168131	0.110656	0.953398
Escherichia_coli	-1.11991	-0.00146211	0.115076	0.953398
Lachnospiraceae_bacterium_5_1_63FAA	-1.09713	-0.000482001	0.123669	0.967069
Megamonas_hypermegale	-1.52865	-0.00140367	0.127443	0.967069
Mitsuokella_multacida	-2.23179	-0.000770394	0.126279	0.967069
Clostridiales_bacterium_1_7_47FAA	1.12129	2.13056e-05	0.132185	0.983763
Methanobrevibacter_unclassified	NA	-1.13462e-05	0.371093	1
Methanosphaera_stadtmanae	1	0	1	1
Actinomyces_cardiffensis	1	0	1	1
Actinomyces_graevenitzii	4.59036	8.14683e-06	0.855132	1
Actinomyces_odontolyticus	-5.97244	-1.09648e-05	0.371093	1
Actinomyces_turicensis	1	0	1	1
Rothia_dentocariosa	1	0	1	1
Rothia_mucilaginosa	-2.15709	-2.19737e-05	0.187401	1
Rothia_unclassified	2.75206	5.15082e-06	1	1
Bifidobacterium_angulatum	1	0	1	1
Bifidobacterium_animalis	-44.696	-5.57092e-05	1	1
Bifidobacterium_bifidum	1.00681	2.23759e-05	0.528612	1
Bifidobacterium_breve	16.6474	0.000330103	0.36131	1
Bifidobacterium_catenulatum	-1.87563	-0.00019047	0.812704	1
Bifidobacterium_longum	-1.06886	-0.00085755	0.9833	1
Bifidobacterium_pseudocatenulatum	1.16968	0.00102083	0.36446	1
Gardnerella_vaginalis	2.27488	6.82096e-06	1	1
Adlercreutzia_equolifaciens	1.02553	8.72453e-06	1	1
Collinsella_intestinalis	1	0	1	1
Collinsella_stercoris	5.22954	0.000217302	1	1
Collinsella_tanakaei	1.0838	4.78976e-05	0.528612	1
Collinsella_unclassified	4.90519	0.00012123	1	1
Coriobacteriaceae_bacterium_phI	-1.47881	-0.000146171	0.477197	1
Gordonibacter_pamelaeae	-2.11735	-7.42709e-05	0.964541	1
Olsenella_uli	1	0	1	1
Olsenella_unclassified	-1.21635	-1.09319e-06	0.589639	1
Slackia_piriformis	1.35393	5.77333e-05	0.441209	1
Bacteroides_caccae	-1.20063	-0.00263817	0.543376	1
Bacteroides_cellulosilyticus	1.36107	0.00125401	0.435214	1
Bacteroides_coprocola	-1.13567	-0.00279443	0.556298	1
Bacteroides_coprophilus	-1.1429	-0.00131288	0.583882	1
Bacteroides_dorei	-1.1607	-0.00588647	0.487488	1
Bacteroides_eggerthii	1.21101	0.00268196	0.279411	1
Bacteroides_faecis	-1.23015	-7.30541e-05	0.181971	1
Bacteroides_fragilis	1.02943	0.000138784	0.935664	1
Bacteroides_intestinalis	1.09953	0.000274118	0.281263	1
Bacteroides_massiliensis	-1.36292	-0.0125833	0.7621	1
Bacteroides_nordii	1.16817	7.44375e-05	0.27626	1
Bacteroides_oleiciplenus	-4.95453	-1.83592e-06	1	1
Bacteroides_ovatus	1.09266	0.00155958	0.642013	1
Bacteroides_plebeius	-1.73016	-0.00521245	0.230024	1
Bacteroides_salyersiae	-1.41989	-0.00048695	0.297672	1
Bacteroides_sp_1_1_6	1	0	1	1
Bacteroides_sp_2_1_22	NA	0.000595497	1	1
Bacteroides_sp_3_1_19	1	0	1	1
Bacteroides_sp_3_1_40A	1	0	1	1
Bacteroides_sp_3_2_5	1	0	1	1
Bacteroides_sp_4_3_47FAA	NA	0.00158963	1	1
Bacteroides_sp_D2	1	0	1	1
Bacteroides_stercoris	-1.04289	-0.00216428	0.824116	1
Bacteroides_thetaiotaomicron	-1.36465	-0.00693121	0.995392	1
Bacteroides_vulgatus	-1.19877	-0.00761913	0.624817	1
Bacteroides_xylanisolvens	1.56118	0.00219482	0.574467	1
Bacteroidales_bacterium_ph8	1.09403	0.000415107	0.213315	1
Barnesiella_intestinihominis	-1.05942	-0.000408261	0.749456	1
Butyricimonas_synergistica	-2.08241	-3.68648e-05	1	1
Coprobacter_fastidiosus	1.06715	4.85973e-05	0.798273	1
Odoribacter_laneus	2.92692	0.000115344	1	1
Odoribacter_splanchnicus	-1.26266	-0.00065003	0.274333	1
Odoribacter_unclassified	1.12074	1.23308e-05	0.674987	1
Parabacteroides_distasonis	1.06769	0.000610886	0.534601	1
Parabacteroides_goldsteinii	-1.04904	-2.30254e-05	1	1
Parabacteroides_johnsonii	1.29931	0.000447494	0.536009	1
Porphyromonas_bennonis	1	0	1	1
Porphyromonas_endodontalis	1	0	1	1
Porphyromonas_uenonis	1	0	1	1
Paraprevotella_unclassified	-2.34531	-0.000751271	0.294507	1
Paraprevotella_xylaniphila	-1.93331	-4.68883e-05	0.583882	1
Prevotella_bivia	-23.085	-0.00043386	1	1
Prevotella_disiens	2.82462	8.93661e-06	0.422678	1
Prevotella_stercorea	1.11076	4.74056e-05	1	1
Prevotella_timonensis	-9.30116	-2.74277e-05	1	1
Prevotella_veroralis	1	0	1	1
Alistipes_finegoldii	1.15408	2.41255e-05	0.530158	1
Alistipes_indistinctus	-1.04697	-0.000120362	0.338495	1
Alistipes_onderdonkii	-1.16994	-0.000935461	0.524198	1
Alistipes_senegalensis	1.1419	5.08534e-05	0.962244	1
Alistipes_shahii	1.20594	0.000818566	0.576913	1
Alistipes_sp_AP11	-2.98564	-0.000472693	0.36131	1
Bacillus_licheniformis	NA	6.73306e-05	1	1
Gemella_morbillorum	NA	6.27626e-06	1	1
Gemella_sanguinis	NA	-7.93867e-06	0.371093	1
Macrococcus_caseolyticus	1	0	1	1
Staphylococcus_aureus	NA	-1.43705e-05	0.181449	1
Staphylococcus_carnosus	NA	-4.4417e-06	0.371093	1
Granulicatella_unclassified	NA	2.41776e-06	0.371093	1
Enterococcus_asini	-24.2084	-7.94361e-05	1	1
Enterococcus_avium	NA	-3.86499e-07	1	1
Enterococcus_casseliflavus	NA	-6.38636e-07	1	1
Enterococcus_dispar	1	0	1	1
Enterococcus_faecalis	NA	-4.5334e-07	1	1
Enterococcus_faecium	-870.465	-0.000928895	0.583882	1
Enterococcus_gallinarum	1	0	1	1
Enterococcus_hirae	1	0	1	1
Enterococcus_mundtii	1	0	1	1
Enterococcus_raffinosus	1	0	1	1
Enterococcus_sulfureus	1	0	1	1
Lactobacillus_amylovorus	1	0	1	1
Lactobacillus_casei_paracasei	NA	4.60073e-05	0.371093	1
Lactobacillus_crispatus	1	0	1	1
Lactobacillus_delbrueckii	NA	1.743e-06	1	1
Lactobacillus_farciminis	1	0	1	1
Lactobacillus_fermentum	1	0	1	1
Lactobacillus_gasseri	NA	-7.06818e-07	1	1
Lactobacillus_johnsonii	NA	9.75363e-05	1	1
Lactobacillus_kefiranofaciens	1	0	1	1
Lactobacillus_mucosae	1	0	1	1
Lactobacillus_plantarum	1	0	1	1
Lactobacillus_ruminis	-1.2194	-0.000211061	0.583882	1
Lactobacillus_sakei	NA	-1.41023e-05	1	1
Lactobacillus_salivarius	NA	9.09144e-06	1	1
Lactobacillus_vaginalis	1	0	1	1
Pediococcus_acidilactici	NA	4.98909e-05	1	1
Pediococcus_lolii	NA	1.25114e-05	1	1
Pediococcus_pentosaceus	1	0	1	1
Pediococcus_unclassified	1	0	1	1
Leuconostoc_citreum	1	0	1	1
Leuconostoc_gelidum	1	0	1	1
Leuconostoc_lactis	-30.6404	-3.41345e-05	0.36131	1
Leuconostoc_unclassified	NA	-2.28636e-06	1	1
Weissella_cibaria	1.76138	1.65165e-05	0.789268	1
Weissella_unclassified	-2.5435	-1.29546e-05	0.583882	1
Lactococcus_garvieae	-3.5628	-1.38974e-05	0.36131	1
Lactococcus_lactis	-1.09667	-7.13327e-06	0.855132	1
Streptococcus_anginosus	1	0	1	1
Streptococcus_australis	-1.42966	-2.21866e-05	0.576104	1
Streptococcus_gallolyticus	-3.33333	-6.98409e-06	1	1
Streptococcus_gordonii	-1.37336	-9.3886e-07	1	1
Streptococcus_infantarius	-5.99749	-9.56321e-05	0.554113	1
Streptococcus_infantis	NA	-1.59828e-06	0.371093	1
Streptococcus_lutetiensis	NA	0.000126561	0.371093	1
Streptococcus_macedonicus	-1.11274	-3.6997e-06	0.418492	1
Streptococcus_mitis_oralis_pneumoniae	1	0	1	1
Streptococcus_mutans	1	0	1	1
Streptococcus_parasanguinis	-1.38074	-0.000226974	0.352823	1
Streptococcus_pasteurianus	-1.33412	-6.42418e-05	0.589639	1
Streptococcus_salivarius	-1.15331	-0.00034267	0.260449	1
Streptococcus_sanguinis	NA	1.69773e-06	1	1
Streptococcus_sobrinus	1	0	1	1
Streptococcus_thermophilus	2.48585	9.53774e-05	0.418492	1
Streptococcus_vestibularis	1.82771	1.19535e-05	0.787406	1
Butyricicoccus_pullicaecorum	-3.54175	-1.0161e-05	1	1
Clostridiaceae_bacterium_JC118	-1.75231	-0.000173496	0.314206	1
Clostridium_bolteae	-1.05218	-6.22517e-05	0.549948	1
Clostridium_butyricum	NA	-0.00011319	1	1
Clostridium_celatum	NA	3.65718e-05	1	1
Clostridium_clostridioforme	-1.64543	-3.61489e-05	0.833635	1
Clostridium_hathewayi	1.00009	4.48368e-08	0.559337	1
Clostridium_hylemonae	-46.64	-8.28217e-06	1	1
Clostridium_methylpentosum	NA	-2.35306e-06	0.181449	1
Clostridium_nexile	-1.06503	-0.000190634	0.824098	1
Clostridium_perfringens	13.4882	0.000108409	0.208413	1
Clostridium_scindens	NA	5.40909e-07	1	1
Clostridium_sp_ATCC_BAA_442	-1.3025	-0.000246961	0.371093	1
Clostridium_sp_D5	NA	5.18985e-05	1	1
Clostridium_sp_L2_50	1.67121	0.000266497	1	1
Finegoldia_magna	NA	-4.64318e-06	1	1
Parvimonas_micra	1	0	1	1
Parvimonas_unclassified	1	0	1	1
Peptoniphilus_harei	NA	-3.14318e-06	1	1
Pseudoflavonifractor_capillosus	-1.46654	-4.51699e-06	0.944183	1
Eubacterium_eligens	1.24357	0.00523511	0.290761	1
Eubacterium_ramulus	1.64018	0.000492091	0.146231	1
Eubacterium_rectale	-1.05217	-0.00170199	0.555763	1
Eubacterium_siraeum	1.56331	0.00165716	0.244294	1
Eubacterium_sp_3_1_31	-2.22351	-8.26233e-05	0.789268	1
Eubacterium_ventriosum	-1.71811	-0.00169557	0.322357	1
Pseudoramibacter_alactolyticus	1	0	1	1
Anaerostipes_caccae	1.7384	1.18633e-05	0.789268	1
Anaerostipes_unclassified	6.20568	4.38366e-05	0.201243	1
Blautia_hansenii	-2.25946	-1.83195e-06	1	1
Ruminococcus_gnavus	1.09628	0.000627977	0.450778	1
Ruminococcus_obeum	1.04353	0.000359616	0.179475	1
Ruminococcus_torques	1.08124	0.000610682	0.534034	1
Butyrivibrio_crossotus	1	0	1	1
Coprococcus_catus	-1.07	-8.14199e-05	0.637332	1
Coprococcus_comes	-1.232	-0.000946652	0.647553	1
Coprococcus_eutactus	-1.42802	-0.000209934	1	1
Dorea_longicatena	1.08462	0.000643729	0.58321	1
Dorea_unclassified	-1.57768	-0.000260832	0.418492	1
Lachnospiraceae_bacterium_1_1_57FAA	-1.01458	-4.08161e-05	0.852314	1
Lachnospiraceae_bacterium_1_4_56FAA	-1.25925	-4.82999e-05	0.552077	1
Lachnospiraceae_bacterium_2_1_46FAA	3.56527	0.000335737	0.371093	1
Lachnospiraceae_bacterium_2_1_58FAA	1.22893	7.18772e-05	0.856297	1
Lachnospiraceae_bacterium_3_1_46FAA	1.1267	0.000136927	0.474763	1
Lachnospiraceae_bacterium_3_1_57FAA_CT1	2.52266	0.000873404	0.42285	1
Lachnospiraceae_bacterium_4_1_37FAA	-2.3097	-2.32127e-05	0.446873	1
Lachnospiraceae_bacterium_6_1_63FAA	-2.27484	-8.39354e-05	0.624065	1
Lachnospiraceae_bacterium_8_1_57FAA	-1.01366	-2.23081e-05	0.266033	1
Lachnospiraceae_bacterium_9_1_43BFAA	1.32708	2.3662e-05	0.666137	1
Roseburia_hominis	-1.55454	-0.00138864	0.304954	1
Roseburia_intestinalis	-1.05949	-0.000775226	0.694878	1
Roseburia_unclassified	-3.6882	-0.00103071	0.838464	1
Oscillibacter_sp_KLE_1745	NA	-0.000315257	0.371093	1
Oscillibacter_unclassified	1.21301	0.0011133	0.534034	1
Clostridium_bartlettii	-1.15073	-0.000220775	0.713176	1
Clostridium_bifermentans	1	0	1	1
Clostridium_difficile	NA	-4.68497e-06	1	1
Clostridium_glycolicum	NA	8.98375e-07	1	1
Clostridium_hiranonis	1	0	1	1
Clostridium_sordellii	1	0	1	1
Peptostreptococcaceae_noname_unclassified	2.00515	0.000357715	0.303754	1
Peptostreptococcus_anaerobius	NA	3.32928e-06	1	1
Peptostreptococcus_unclassified	-7.55557	-5.07179e-06	1	1
Anaerotruncus_colihominis	-1.07986	-1.74314e-05	0.727538	1
Anaerotruncus_unclassified	2.62736	7.89469e-05	0.236137	1
Faecalibacterium_prausnitzii	-1.0888	-0.00354567	0.2651	1
Ruminococcaceae_bacterium_D16	1.61387	0.000138323	0.271899	1
Ruminococcus_callidus	1.2787	0.000424138	0.150631	1
Ruminococcus_champanellensis	NA	5.84705e-05	1	1
Ruminococcus_lactaris	-1.05432	-0.000196264	0.755658	1
Ruminococcus_sp_5_1_39BFAA	1.06455	0.00136581	0.807607	1
Subdoligranulum_sp_4_3_54A2FAA	1.58083	0.000451707	0.401678	1
Subdoligranulum_unclassified	1.15345	0.0039964	0.647952	1
Catenibacterium_mitsuokai	1.01246	4.53084e-05	0.932647	1
Coprobacillus_sp_29_1	NA	0.00030839	1	1
Coprobacillus_unclassified	-1.3328	-0.00028902	0.319466	1
Clostridium_innocuum	3.05131	2.11465e-05	0.398305	1
Clostridium_ramosum	-1.42687	-9.56924e-05	0.257504	1
Erysipelotrichaceae_bacterium_21_3	1.30456	3.32184e-06	0.635586	1
Erysipelotrichaceae_bacterium_2_2_44A	1.30386	8.80775e-06	0.833635	1
Erysipelotrichaceae_bacterium_3_1_53	-1.73712	-7.41136e-06	1	1
Erysipelotrichaceae_bacterium_6_1_45	2.73172	6.29033e-05	0.905695	1
Eubacterium_biforme	-1.0466	-0.00024802	0.783652	1
Eubacterium_cylindroides	4.63836	3.14921e-05	0.583882	1
Eubacterium_dolichum	1.03406	3.08451e-06	0.726286	1
Holdemania_filiformis	1.27035	5.59484e-05	0.34801	1
Holdemania_sp_AP2	1	0	1	1
Holdemania_unclassified	1.32117	4.67546e-05	0.401956	1
Solobacterium_moorei	1	0	1	1
Turicibacter_sanguinis	-1.36618	-3.55509e-05	1	1
Turicibacter_unclassified	2.48778	0.000118002	1	1
Acidaminococcus_fermentans	1.82294	4.8888e-05	0.589639	1
Acidaminococcus_intestini	1.88881	2.72233e-05	0.441209	1
Acidaminococcus_sp_BV3L6	NA	0.000230769	1	1
Acidaminococcus_unclassified	1.43346	0.00232113	0.34376	1
Phascolarctobacterium_succinatutens	1.44871	0.00155642	0.294507	1
Anaeroglobus_geminatus	1	0	1	1
Dialister_invisus	234.276	0.00108685	0.201243	1
Megamonas_rupellensis	-1.52313	-0.00218766	0.219677	1
Megasphaera_elsdenii	-1.59924	-7.80649e-06	1	1
Megasphaera_micronuciformis	NA	8.58182e-06	0.371093	1
Megasphaera_unclassified	-1.0217	-0.000108926	0.749456	1
Mitsuokella_unclassified	-1.2652	-0.000198527	0.624835	1
Veillonella_atypica	1.05523	1.03451e-05	0.924572	1
Veillonella_dispar	-1.07547	-1.32057e-05	0.572082	1
Veillonella_parvula	1.28935	0.000104885	0.819194	1
Veillonella_unclassified	1.2299	0.000145783	0.346295	1
Fusobacterium_mortiferum	-2.00543	-0.00137637	0.280713	1
Fusobacterium_nucleatum	NA	-5.10636e-05	1	1
Acetobacter_unclassified	NA	-6.22273e-06	1	1
Achromobacter_piechaudii	1	0	1	1
Achromobacter_unclassified	1	0	1	1
Bordetella_unclassified	1	0	1	1
Burkholderia_unclassified	NA	-9.45909e-06	1	1
Oxalobacter_formigenes	1.18232	1.82734e-05	0.286321	1
Parasutterella_excrementihominis	1.89213	0.000473236	0.140562	1
Sutterella_parvirubra	1.10007	0.000103596	1	1
Neisseria_unclassified	-1.05226	-1.95493e-07	1	1
Bilophila_sp_4_1_30	1	0	1	1
Bilophila_unclassified	1.19899	0.00092313	0.276675	1
Bilophila_wadsworthia	1.33791	0.000117355	0.463814	1
Desulfovibrio_desulfuricans	-2.01485	-8.51333e-05	0.812704	1
Desulfovibrio_piger	1.08921	7.44705e-05	0.799846	1
Campylobacter_hominis	1	0	1	1
Aeromonas_veronii	1	0	1	1
Succinatimonas_hippei	-1.75987	-7.65183e-05	0.529368	1
Cedecea_davisae	1	0	1	1
Citrobacter_freundii	2.19896	2.25587e-06	1	1
Citrobacter_koseri	NA	4.60909e-06	1	1
Citrobacter_unclassified	1.10893	8.18646e-07	1	1
Cronobacter_malonaticus	1	0	1	1
Cronobacter_sakazakii	1	0	1	1
Enterobacter_aerogenes	-68.1707	-0.0004384	0.204894	1
Enterobacter_hormaechei	1	0	1	1
Escherichia_fergusonii	1	0	1	1
Escherichia_unclassified	-1.9708	-0.00122406	0.191964	1
Klebsiella_oxytoca	2.20433	6.38159e-05	1	1
Klebsiella_sp_MS_92_3	1	0	1	1
Klebsiella_unclassified	2.71237	9.61752e-05	0.414446	1
Klebsiella_variicola	1	0	1	1
Morganella_morganii	1	0	1	1
Plesiomonas_shigelloides	4.68577	4.6625e-05	1	1
Proteus_mirabilis	NA	-3.21069e-06	1	1
Raoultella_ornithinolytica	NA	6.97177e-06	1	1
Serratia_marcescens	NA	4.38746e-06	1	1
Shigella_sonnei	NA	-4.57204e-06	1	1
Actinobacillus_unclassified	1.10742	7.52779e-07	1	1
Aggregatibacter_segnis	NA	1.02254e-05	0.371093	1
Haemophilus_haemolyticus	1	0	1	1
Haemophilus_parainfluenzae	2.68578	0.0019971	0.603546	1
Haemophilus_pittmaniae	NA	-7.79545e-06	1	1
Haemophilus_sputorum	NA	2.32596e-05	0.371093	1
Acinetobacter_unclassified	1	0	1	1
Pseudomonas_aeruginosa	NA	-4.56031e-07	1	1
Pseudomonas_unclassified	1	0	1	1
Stenotrophomonas_maltophilia	1	0	1	1
Brachyspira_pilosicoli	1	0	1	1
Pyramidobacter_piscolens	-2.18548	-2.97636e-05	1	1
Synergistes_sp_3_1_syn1	NA	0.000109409	1	1
Akkermansia_muciniphila	6.99969	0.00269439	0.20128	1
Candida_glabrata	1	0	1	1
Saccharomyces_cerevisiae	NA	-4.35617e-06	0.371093	1
Fusarium_unclassified	NA	-4.45383e-06	1	1
Giardia_intestinalis	-3.27895	-2.42864e-05	1	1
Erwinia_phage_phiEa21_4	1	0	1	1
Enterobacteria_phage_phiP27	1	0	1	1
Klebsiella_phage_0507_KN2_1	1	0	1	1
Klebsiella_phage_JD001	1	0	1	1
Enterobacteria_phage_PsP3	NA	-0.000122499	0.181449	1
Epsilon15likevirus_unclassified	NA	2.85455e-06	1	1
Salmonella_phage_HK620	1	0	1	1
Enterobacteria_phage_T3	1	0	1	1
C2likevirus_unclassified	NA	-3.15653e-05	0.181449	1
Enterobacteria_phage_mEp235	1	0	1	1
Enterobacteria_phage_JL1	NA	0.000808516	1	1
Lactobacillus_phage_PL_1	1	0	1	1
Salmonella_phage_iEPS5	1	0	1	1
Staphylococcus_phage_PVL	1	0	1	1
Staphylococcus_phage_phiETA3	NA	-4.91227e-05	1	1
Staphylococcus_phage_phiSLT	NA	-0.000112309	1	1
Staphylococcus_phage_tp310_2	1	0	1	1
Klebsiella_phage_KP36	1.54024	0.000433835	1	1
Pneumovirus_unclassified	NA	-2.36373e-06	1	1
Vesicular_stomatitis_Indiana_virus	1	0	1	1
Murine_coronavirus	1	0	1	1
Porcine_sapelovirus	NA	-0.000229802	1	1
Porcine_circovirus_1	NA	9.91137e-06	1	1
Influenza_A_virus	NA	-0.000115136	1	1
Murine_osteosarcoma_virus	-1.63132	-2.29471e-05	0.812704	1
Porcine_type_C_oncovirus	1	0	1	1
Spleen_focus_forming_virus	1	0	1	1
Human_immunodeficiency_virus_1	1	0	1	1
Enterobacteria_phage_HK542	1	0	1	1
Tomato_leaf_curl_New_Delhi_betasatellite	1	0	1	1

## Sheet: B, Day 14 vs. Day 0
ID	B14.vs.B0.Signed Fold	B14.vs.B0.AbsDiff	B14.vs.B0.p	B14.vs.B0.pCorr
Clostridium_leptum	6.15716	0.0176877	2.9252e-05	0.0113205
Ruminococcus_bromii	-2.79418	-0.0162256	6.82737e-05	0.013211
Bifidobacterium_adolescentis	-2.52477	-0.0179603	0.00219308	0.244407
Delftia_unclassified	NA	-2.9152e-05	0.00252617	0.244407
Veillonella_unclassified	3.35111	0.000948795	0.00548982	0.424912
Eubacterium_ramulus	1.85043	0.000593078	0.00670611	0.432544
Collinsella_aerofaciens	-1.33364	-0.00278243	0.0133454	0.54235
Bacteroides_massiliensis	-1.42847	-0.00523035	0.0161965	0.54235
Streptococcus_parasanguinis	1.34498	0.000146335	0.0136996	0.54235
Clostridium_citroniae	-1.09321	-1.27031e-05	0.0166471	0.54235
Dorea_unclassified	5.72534	0.00112595	0.0184212	0.54235
Lachnospiraceae_bacterium_2_1_58FAA	-2.41795	-0.000316546	0.0238241	0.54235
Subdoligranulum_unclassified	1.35987	0.00768779	0.0233116	0.54235
Erysipelotrichaceae_bacterium_3_1_53	15.9193	0.000129627	0.0224943	0.54235
Veillonella_parvula	3.87876	0.000878469	0.0237952	0.54235
Desulfovibrio_piger	-2.36685	-0.00032599	0.0178172	0.54235
Orthohepadnavirus_unclassified	NA	-0.000216495	0.0142662	0.54235
Ruminococcus_gnavus	-1.58006	-0.00203847	0.0388065	0.750906
Dorea_formicigenerans	1.33832	0.00112754	0.035477	0.750906
Veillonella_dispar	1.60219	3.21719e-05	0.0383005	0.750906
Peptostreptococcaceae_noname_unclassified	1.50224	0.000198903	0.0438059	0.799453
Ruminococcus_lactaris	1.74168	0.00147055	0.0454469	0.799453
Prevotella_stercorea	1.62251	0.00197555	0.0590582	0.913718
Parasutterella_excrementihominis	2.48613	0.00040958	0.0559297	0.913718
Klebsiella_pneumoniae	-1.68666	-0.00516523	0.0613868	0.913718
Klebsiella_unclassified	-4.06075	-1.35875e-05	0.058024	0.913718
Methanobrevibacter_smithii	4.59199	4.80643e-05	0.371093	1
Methanobrevibacter_unclassified	NA	1.0831e-05	1	1
Methanosphaera_stadtmanae	NA	-3.45476e-06	1	1
Actinomyces_cardiffensis	1	0	1	1
Actinomyces_graevenitzii	1.00058	4.28402e-09	0.787406	1
Actinomyces_odontolyticus	8.85769	3.57378e-06	0.583882	1
Actinomyces_turicensis	1	0	1	1
Rothia_dentocariosa	NA	5.93699e-07	1	1
Rothia_mucilaginosa	3.02526	1.81448e-05	0.610299	1
Rothia_unclassified	-1.91177	-8.44509e-07	0.583882	1
Bifidobacterium_angulatum	16.8781	0.000499026	1	1
Bifidobacterium_animalis	1	0	1	1
Bifidobacterium_bifidum	1.12928	0.000473079	0.824098	1
Bifidobacterium_breve	-1.62989	-0.000146828	0.855132	1
Bifidobacterium_catenulatum	-2.61016	-9.72155e-05	0.293622	1
Bifidobacterium_dentium	-6.28582	-0.00127399	0.787406	1
Bifidobacterium_longum	1.24157	0.0029491	0.176606	1
Bifidobacterium_pseudocatenulatum	1.29986	0.00270972	0.572354	1
Gardnerella_vaginalis	1	0	1	1
Adlercreutzia_equolifaciens	1.05481	1.82184e-05	0.696841	1
Collinsella_intestinalis	-1.66403	-8.61976e-06	1	1
Collinsella_stercoris	26.4658	9.7619e-06	1	1
Collinsella_tanakaei	-1.27135	-0.000116356	0.477197	1
Collinsella_unclassified	1	0	1	1
Coriobacteriaceae_bacterium_phI	-1.20639	-5.06952e-05	0.553617	1
Eggerthella_lenta	1.75965	8.14241e-05	0.379471	1
Eggerthella_unclassified	-1.15548	-0.000117729	0.270121	1
Gordonibacter_pamelaeae	-1.83567	-3.17547e-05	0.451259	1
Olsenella_uli	1	0	1	1
Olsenella_unclassified	NA	-1.2653e-06	1	1
Slackia_piriformis	1.46228	3.31845e-05	0.142213	1
Bacteroides_caccae	1.11414	0.00168178	0.687883	1
Bacteroides_cellulosilyticus	1.66136	0.00276949	0.558068	1
Bacteroides_clarus	-1.42346	-0.00101715	0.166395	1
Bacteroides_coprocola	-1.0561	-0.00121374	0.905695	1
Bacteroides_coprophilus	-1.52053	-0.0023274	0.371093	1
Bacteroides_dorei	-1.16563	-0.00836291	0.11643	1
Bacteroides_eggerthii	1.12787	0.00319553	0.939265	1
Bacteroides_faecis	-1.08588	-6.6371e-06	1	1
Bacteroides_finegoldii	-1.05637	-0.000316859	0.36333	1
Bacteroides_fragilis	1.10059	0.000586687	0.985107	1
Bacteroides_intestinalis	-3.54809	-0.00130427	0.483927	1
Bacteroides_nordii	-1.16435	-6.21091e-05	0.348688	1
Bacteroides_oleiciplenus	-2.15454	-1.20952e-06	1	1
Bacteroides_ovatus	1.09277	0.00159357	0.3376	1
Bacteroides_plebeius	-1.20517	-0.00407373	0.849817	1
Bacteroides_salyersiae	-1.27463	-0.00038879	0.289587	1
Bacteroides_sp_1_1_6	NA	-0.00030025	1	1
Bacteroides_sp_2_1_22	1.32319	0.000423712	1	1
Bacteroides_sp_3_1_19	-1.11177	-0.000211716	1	1
Bacteroides_sp_3_1_40A	1	0	1	1
Bacteroides_sp_3_2_5	23.1299	0.00156165	0.371093	1
Bacteroides_sp_4_3_47FAA	-1.23369	-0.00184122	1	1
Bacteroides_sp_D2	1	0	1	1
Bacteroides_stercoris	1.20883	0.00315927	0.217166	1
Bacteroides_thetaiotaomicron	-1.47587	-0.00591027	0.259583	1
Bacteroides_uniformis	1.20297	0.00655814	0.517038	1
Bacteroides_vulgatus	-1.22717	-0.00610968	0.727799	1
Bacteroides_xylanisolvens	1.47157	0.00162904	0.845882	1
Bacteroidales_bacterium_ph8	-1.06558	-0.000287547	0.367622	1
Barnesiella_intestinihominis	1.06558	0.000343179	0.639436	1
Butyricimonas_synergistica	-1.29971	-1.98568e-05	0.201243	1
Coprobacter_fastidiosus	-1.15895	-5.29677e-05	0.849817	1
Odoribacter_laneus	NA	-4.07624e-05	0.371093	1
Odoribacter_splanchnicus	-1.06974	-0.000182625	0.681364	1
Odoribacter_unclassified	1.81647	0.000121789	0.466622	1
Parabacteroides_distasonis	1.12829	0.0010954	0.697461	1
Parabacteroides_goldsteinii	1.14329	5.82539e-05	0.433095	1
Parabacteroides_johnsonii	-1.09342	-0.000124949	0.651377	1
Parabacteroides_merdae	1.16482	0.0012544	0.114452	1
Parabacteroides_unclassified	1.28185	0.00230024	0.475496	1
Porphyromonas_bennonis	NA	6.21425e-06	1	1
Porphyromonas_endodontalis	NA	-8.34325e-06	1	1
Porphyromonas_uenonis	NA	-1.73452e-05	1	1
Paraprevotella_clara	1.95892	0.000582102	0.401678	1
Paraprevotella_unclassified	1.9914	0.00112964	0.362727	1
Paraprevotella_xylaniphila	-1.15496	-8.53373e-05	0.833635	1
Prevotella_bivia	NA	-2.88597e-06	1	1
Prevotella_copri	1.02837	0.00265789	0.699708	1
Prevotella_disiens	2.6543	8.28334e-06	1	1
Prevotella_timonensis	1	0	1	1
Prevotella_veroralis	NA	-3.04286e-06	1	1
Alistipes_finegoldii	2.06622	0.000439832	0.320174	1
Alistipes_indistinctus	-1.60812	-0.000396238	0.280262	1
Alistipes_onderdonkii	-1.38115	-0.00293998	0.914291	1
Alistipes_putredinis	1.06454	0.00199264	0.726593	1
Alistipes_senegalensis	1.11256	2.22812e-05	0.380719	1
Alistipes_shahii	1.06647	0.000327553	0.727568	1
Alistipes_sp_AP11	NA	-0.000269095	0.371093	1
Alistipes_unclassified	-1.41736	-0.000318236	0.529368	1
Chryseobacterium_taeanense	1	0	1	1
Bacillus_licheniformis	1	0	1	1
Gemella_morbillorum	1	0	1	1
Gemella_sanguinis	1	0	1	1
Macrococcus_caseolyticus	NA	-1.31976e-05	1	1
Staphylococcus_aureus	NA	-5.36553e-07	1	1
Staphylococcus_carnosus	1	0	1	1
Granulicatella_unclassified	NA	1.22283e-05	0.100348	1
Enterococcus_asini	NA	4.47399e-06	1	1
Enterococcus_avium	1	0	1	1
Enterococcus_casseliflavus	-1.24324	-8.13851e-06	1	1
Enterococcus_dispar	1	0	1	1
Enterococcus_faecalis	-162.221	-0.00042772	0.294507	1
Enterococcus_faecium	35.8564	0.000122821	0.142213	1
Enterococcus_gallinarum	NA	-1.21952e-05	1	1
Enterococcus_hirae	1	0	1	1
Enterococcus_mundtii	NA	0.000303226	0.371093	1
Enterococcus_raffinosus	1	0	1	1
Enterococcus_sulfureus	1	0	1	1
Lactobacillus_amylovorus	1.29818	0.000188465	1	1
Lactobacillus_casei_paracasei	2.07548	2.96934e-05	0.422678	1
Lactobacillus_crispatus	-23.8606	-1.79619e-05	1	1
Lactobacillus_delbrueckii	1.94073	1.73083e-05	1	1
Lactobacillus_farciminis	1	0	1	1
Lactobacillus_fermentum	-1.85318	-8.69821e-06	0.422678	1
Lactobacillus_gasseri	NA	-3.07362e-05	0.181449	1
Lactobacillus_johnsonii	1.88137	0.000340186	1	1
Lactobacillus_kefiranofaciens	NA	-8.28334e-06	1	1
Lactobacillus_mucosae	-1.77713	-0.000530035	0.100348	1
Lactobacillus_plantarum	NA	-1.54442e-05	1	1
Lactobacillus_ruminis	-3.13668	-0.000261149	1	1
Lactobacillus_sakei	1	0	1	1
Lactobacillus_salivarius	-1.03455	-1.78636e-05	0.833635	1
Lactobacillus_vaginalis	NA	-3.52857e-06	1	1
Pediococcus_acidilactici	1	0	1	1
Pediococcus_lolii	NA	-3.85619e-05	1	1
Pediococcus_pentosaceus	471.208	0.00040313	1	1
Pediococcus_unclassified	NA	-0.000114981	1	1
Leuconostoc_citreum	1	0	1	1
Leuconostoc_gelidum	NA	-7.93571e-06	1	1
Leuconostoc_lactis	NA	0.000251053	0.371093	1
Leuconostoc_unclassified	-36.7629	-4.72292e-06	0.422678	1
Weissella_cibaria	3.66452	9.16483e-06	0.789268	1
Weissella_confusa	-1.34748	-8.91593e-06	0.905695	1
Weissella_unclassified	1.33413	8.30839e-06	0.674987	1
Lactococcus_garvieae	5.06983	7.92355e-05	0.583882	1
Lactococcus_lactis	2.18863	2.48765e-05	0.799846	1
Streptococcus_anginosus	7.88127	2.38059e-05	0.36131	1
Streptococcus_australis	2.77057	6.87067e-05	0.185144	1
Streptococcus_gallolyticus	NA	-0.000147173	1	1
Streptococcus_gordonii	19.3967	3.37085e-05	0.181449	1
Streptococcus_infantarius	-2.13831	-6.14665e-05	0.944183	1
Streptococcus_infantis	NA	3.77625e-06	0.371093	1
Streptococcus_lutetiensis	NA	-1.31786e-05	1	1
Streptococcus_macedonicus	-1.12673	-1.30946e-06	0.789268	1
Streptococcus_mitis_oralis_pneumoniae	NA	1.72757e-07	1	1
Streptococcus_mutans	1.82834	4.76929e-06	1	1
Streptococcus_pasteurianus	1.46217	7.16299e-05	0.422678	1
Streptococcus_salivarius	1.28133	0.000486683	0.194487	1
Streptococcus_sanguinis	1.83901	2.06756e-06	0.855132	1
Streptococcus_sobrinus	1.42893	4.99581e-06	1	1
Streptococcus_thermophilus	-4.73472	-5.8395e-05	0.208413	1
Streptococcus_vestibularis	-2.05087	-9.73634e-06	0.401678	1
Butyricicoccus_pullicaecorum	-4.95057	-0.000246676	0.371093	1
Clostridiaceae_bacterium_JC118	2.63191	0.000125672	0.155566	1
Clostridium_asparagiforme	1.31653	0.000103139	0.943057	1
Clostridium_bolteae	-1.16952	-0.000238737	0.0726323	1
Clostridium_butyricum	1	0	1	1
Clostridium_celatum	1	0	1	1
Clostridium_clostridioforme	1.13572	1.15785e-05	0.833935	1
Clostridium_hathewayi	-1.35427	-0.000148215	0.603791	1
Clostridium_hylemonae	1.30954	1.50119e-05	0.789268	1
Clostridium_methylpentosum	NA	-2.15738e-05	1	1
Clostridium_nexile	1.58073	0.000916008	1	1
Clostridium_perfringens	NA	-3.91428e-06	1	1
Clostridium_scindens	-5.92764	-3.88345e-06	0.422678	1
Clostridium_sp_ATCC_BAA_442	NA	0.00117821	0.181449	1
Clostridium_sp_D5	1	0	1	1
Clostridium_sp_L2_50	1	0	1	1
Clostridium_symbiosum	1.30238	0.000231912	0.11915	1
Finegoldia_magna	NA	-1.34286e-06	1	1
Parvimonas_micra	NA	4.89762e-06	1	1
Parvimonas_unclassified	71.7694	2.22428e-05	1	1
Peptoniphilus_harei	1	0	1	1
Clostridiales_bacterium_1_7_47FAA	-1.16167	-2.15259e-05	0.695063	1
Flavonifractor_plautii	1.00731	5.61502e-06	0.800704	1
Pseudoflavonifractor_capillosus	1.16637	3.8057e-06	0.932647	1
Eubacterium_eligens	1.00236	4.27921e-05	0.993732	1
Eubacterium_hallii	1.15308	0.00127192	0.116654	1
Eubacterium_limosum	4.04533	3.90997e-05	0.204894	1
Eubacterium_rectale	-1.30515	-0.00783734	0.0972444	1
Eubacterium_siraeum	1.09129	0.000212353	0.401678	1
Eubacterium_sp_3_1_31	2.05227	5.44036e-05	1	1
Eubacterium_ventriosum	-1.00669	-9.60844e-06	0.811028	1
Pseudoramibacter_alactolyticus	-2.85999	-7.3381e-06	1	1
Anaerostipes_caccae	4.18812	7.66667e-07	1	1
Anaerostipes_hadrus	-1.75634	-0.000478846	0.362169	1
Anaerostipes_unclassified	1.30224	1.45515e-05	1	1
Blautia_hansenii	3.61156	3.44819e-06	0.789268	1
Blautia_hydrogenotrophica	6.53487	1.927e-05	0.422678	1
Blautia_producta	-1.09466	-8.69072e-06	0.674987	1
Ruminococcus_obeum	1.19245	0.00128619	0.174708	1
Ruminococcus_torques	1.3414	0.00253297	0.345617	1
Butyrivibrio_crossotus	19.7818	0.00406619	1	1
Coprococcus_catus	1.133	0.000171396	0.389226	1
Coprococcus_comes	1.14221	0.000630525	0.196519	1
Coprococcus_eutactus	-13.9879	-4.84881e-05	1	1
Coprococcus_sp_ART55_1	1.17701	0.000238746	0.855132	1
Dorea_longicatena	1.18297	0.00109223	0.343641	1
Lachnospiraceae_bacterium_1_1_57FAA	-1.4017	-0.00131528	0.354985	1
Lachnospiraceae_bacterium_1_4_56FAA	-1.6123	-5.68409e-05	0.442046	1
Lachnospiraceae_bacterium_2_1_46FAA	NA	7.52366e-05	1	1
Lachnospiraceae_bacterium_3_1_46FAA	2.04694	0.000301508	0.919864	1
Lachnospiraceae_bacterium_3_1_57FAA_CT1	1.77236	0.000243271	0.484642	1
Lachnospiraceae_bacterium_4_1_37FAA	-3.45689	-2.09951e-05	0.181449	1
Lachnospiraceae_bacterium_5_1_57FAA	2.46797	6.41656e-05	0.294507	1
Lachnospiraceae_bacterium_5_1_63FAA	1.07244	0.000175917	0.623704	1
Lachnospiraceae_bacterium_6_1_63FAA	-1.124	-2.24944e-05	0.554113	1
Lachnospiraceae_bacterium_7_1_58FAA	1.06112	3.05438e-05	0.371648	1
Lachnospiraceae_bacterium_8_1_57FAA	-1.00859	-1.04301e-05	0.404178	1
Lachnospiraceae_bacterium_9_1_43BFAA	-1.55921	-3.55046e-05	0.932647	1
Roseburia_hominis	-2.20048	-0.00315065	0.31712	1
Roseburia_intestinalis	1.34418	0.00474815	0.351938	1
Roseburia_inulinivorans	1.41533	0.0051186	0.095363	1
Roseburia_unclassified	-1.06441	-4.08279e-05	0.893904	1
Oscillibacter_sp_KLE_1745	NA	-0.000196052	1	1
Oscillibacter_unclassified	-1.20131	-0.00107018	0.227391	1
Clostridium_bartlettii	1.3608	0.00038935	0.720985	1
Clostridium_bifermentans	NA	-1.16024e-05	1	1
Clostridium_difficile	NA	-1.33623e-05	1	1
Clostridium_glycolicum	1	0	1	1
Clostridium_hiranonis	1	0	1	1
Clostridium_sordellii	1	0	1	1
Peptostreptococcus_anaerobius	1	0	1	1
Peptostreptococcus_unclassified	1	0	1	1
Anaerotruncus_colihominis	-1.12278	-4.06809e-05	0.88799	1
Anaerotruncus_unclassified	1.30215	1.29497e-05	0.61012	1
Faecalibacterium_prausnitzii	1.0041	0.000152095	0.916644	1
Ruminococcaceae_bacterium_D16	1.09221	2.25645e-05	0.624065	1
Ruminococcus_callidus	-1.61482	-0.00135686	0.135327	1
Ruminococcus_champanellensis	1	0	1	1
Ruminococcus_sp_5_1_39BFAA	-1.13161	-0.00224521	0.185913	1
Subdoligranulum_sp_4_3_54A2FAA	2.28962	0.000616301	0.362727	1
Catenibacterium_mitsuokai	1.14937	0.000517184	0.624065	1
Coprobacillus_sp_29_1	NA	0.000639005	1	1
Coprobacillus_unclassified	1.0542	4.40547e-05	0.672986	1
Clostridium_innocuum	2.18358	2.20491e-05	0.724082	1
Clostridium_ramosum	1.10846	3.30419e-05	0.704907	1
Erysipelotrichaceae_bacterium_21_3	-1.05997	-4.11198e-07	0.755658	1
Erysipelotrichaceae_bacterium_2_2_44A	2.04146	3.46141e-05	0.552077	1
Erysipelotrichaceae_bacterium_6_1_45	1.48355	6.24587e-06	0.6247	1
Eubacterium_biforme	1.22663	0.000723435	0.167254	1
Eubacterium_cylindroides	2.43199	4.52881e-05	0.36131	1
Eubacterium_dolichum	-1.1959	-2.95509e-05	0.280713	1
Holdemania_filiformis	-1.17774	-4.45192e-05	0.205456	1
Holdemania_sp_AP2	NA	0.000166135	0.371093	1
Holdemania_unclassified	1.19361	3.0633e-05	0.702238	1
Solobacterium_moorei	-1.02853	-4.52374e-08	1	1
Turicibacter_sanguinis	3.44201	0.000140411	0.789268	1
Turicibacter_unclassified	-1.53459	-1.9379e-05	0.787406	1
Acidaminococcus_fermentans	1.33838	6.49286e-06	1	1
Acidaminococcus_intestini	1.39607	1.40642e-05	1	1
Acidaminococcus_sp_BV3L6	1	0	1	1
Acidaminococcus_unclassified	1.04242	0.000153718	0.893904	1
Phascolarctobacterium_succinatutens	-1.10923	-0.000622333	0.583882	1
Anaeroglobus_geminatus	1	0	1	1
Dialister_invisus	-3.72745	-0.00333476	0.105645	1
Dialister_succinatiphilus	-1.30976	-0.000180061	0.371093	1
Megamonas_funiformis	-1.32715	-0.000449895	0.674987	1
Megamonas_hypermegale	1.38906	0.00110407	0.666137	1
Megamonas_rupellensis	1.14215	0.000334653	0.131904	1
Megamonas_unclassified	-1.15426	-0.00172371	0.222689	1
Megasphaera_elsdenii	-1.61479	-5.71479e-06	0.371093	1
Megasphaera_micronuciformis	NA	-1.01761e-05	1	1
Megasphaera_unclassified	-1.00508	-1.85182e-05	0.660282	1
Mitsuokella_multacida	-2.56288	-0.000339398	0.529368	1
Mitsuokella_unclassified	-1.11659	-4.36617e-06	0.589639	1
Veillonella_atypica	1.07532	9.27944e-06	0.268067	1
Fusobacterium_mortiferum	-2.39856	-0.00184423	0.201243	1
Fusobacterium_nucleatum	1	0	1	1
Fusobacterium_ulcerans	-1.5527	-0.000109326	0.280713	1
Fusobacterium_varium	2.30469	0.000289305	0.142213	1
Acetobacter_unclassified	NA	-1.90524e-05	0.371093	1
Achromobacter_piechaudii	NA	-4.26905e-06	1	1
Achromobacter_unclassified	NA	-2.45619e-05	1	1
Bordetella_unclassified	NA	-2.12762e-05	1	1
Burkholderia_unclassified	1	0	1	1
Burkholderiales_bacterium_1_1_47	1.85333	0.000128616	0.230024	1
Comamonas_unclassified	1	0	1	1
Delftia_acidovorans	1	0	1	1
Oxalobacter_formigenes	-1.3207	-2.73024e-05	0.833635	1
Sutterella_parvirubra	1.65699	0.000195332	1	1
Sutterella_wadsworthensis	1.51525	0.00516298	0.0949094	1
Neisseria_unclassified	1	0	1	1
Bilophila_sp_4_1_30	NA	-6.85262e-05	1	1
Bilophila_unclassified	1.06983	0.00030948	0.701155	1
Bilophila_wadsworthia	-1.00807	-1.88706e-06	0.592561	1
Desulfovibrio_desulfuricans	-1.2131	-7.11902e-06	0.529368	1
Campylobacter_hominis	4.41346	6.76191e-06	1	1
Aeromonas_veronii	NA	7.60514e-06	1	1
Succinatimonas_hippei	-3.69125	-1.86401e-05	1	1
Cedecea_davisae	1	0	1	1
Citrobacter_freundii	1.51991	4.13631e-05	0.799846	1
Citrobacter_koseri	1	0	1	1
Citrobacter_unclassified	-1.01122	-1.18782e-06	0.833935	1
Cronobacter_malonaticus	NA	-2.38071e-05	0.371093	1
Cronobacter_sakazakii	NA	-8.8162e-05	0.371093	1
Enterobacter_aerogenes	-2.51586	-0.000434918	0.414823	1
Enterobacter_cloacae	2.25901	0.00122247	0.537902	1
Enterobacter_hormaechei	1	0	1	1
Escherichia_coli	-1.08436	-0.00301483	0.99013	1
Escherichia_fergusonii	1	0	1	1
Escherichia_unclassified	-1.76711	-0.00259991	0.523409	1
Klebsiella_oxytoca	1.65703	3.01451e-05	1	1
Klebsiella_sp_MS_92_3	NA	-0.000114674	1	1
Klebsiella_variicola	-8.92688	-4.24327e-06	1	1
Morganella_morganii	1	0	1	1
Plesiomonas_shigelloides	NA	9.34482e-05	1	1
Proteus_mirabilis	NA	-0.000177333	1	1
Raoultella_ornithinolytica	8.82664	2.63865e-06	1	1
Serratia_marcescens	1	0	1	1
Shigella_sonnei	NA	8.13095e-06	1	1
Actinobacillus_unclassified	1	0	1	1
Aggregatibacter_segnis	1	0	1	1
Haemophilus_haemolyticus	1	0	1	1
Haemophilus_parainfluenzae	2.18339	0.00259316	0.167144	1
Haemophilus_pittmaniae	NA	1.30333e-05	1	1
Haemophilus_sputorum	NA	1.95238e-06	1	1
Acinetobacter_junii	NA	-8.98333e-06	0.181449	1
Acinetobacter_unclassified	NA	-7.35703e-06	0.371093	1
Pseudomonas_aeruginosa	NA	-1.83763e-05	0.371093	1
Pseudomonas_unclassified	2.51716	1.11949e-05	1	1
Stenotrophomonas_maltophilia	NA	-5.68333e-06	1	1
Brachyspira_pilosicoli	1	0	1	1
Pyramidobacter_piscolens	-4.86449	-0.000704045	0.422678	1
Synergistes_sp_3_1_syn1	1	0	1	1
Akkermansia_muciniphila	1.48592	0.0012278	0.919864	1
Candida_glabrata	NA	1.04194e-05	1	1
Saccharomyces_cerevisiae	NA	-3.74396e-07	0.371093	1
Fusarium_unclassified	NA	-5.25238e-06	1	1
Giardia_intestinalis	1	0	1	1
Erwinia_phage_phiEa21_4	NA	1.37455e-05	1	1
Enterobacteria_phage_phiP27	1	0	1	1
Klebsiella_phage_0507_KN2_1	1	0	1	1
Klebsiella_phage_JD001	1	0	1	1
Enterobacteria_phage_PsP3	NA	-3.42992e-05	1	1
Epsilon15likevirus_unclassified	NA	-3.23594e-05	1	1
Salmonella_phage_HK620	1	0	1	1
Enterobacteria_phage_T3	1	0	1	1
C2likevirus_unclassified	-9.88242	-1.12088e-05	0.201243	1
Enterobacteria_phage_mEp235	NA	7.22171e-05	1	1
Enterobacteria_phage_JL1	1	0	1	1
Lactobacillus_phage_PL_1	NA	2.45786e-05	1	1
Salmonella_phage_iEPS5	1	0	1	1
Staphylococcus_phage_PVL	NA	-3.08339e-05	1	1
Staphylococcus_phage_phiETA3	1	0	1	1
Staphylococcus_phage_phiSLT	1	0	1	1
Staphylococcus_phage_tp310_2	1	0	1	1
Klebsiella_phage_KP36	11.6095	0.00496286	0.422678	1
Pneumovirus_unclassified	1	0	1	1
Vesicular_stomatitis_Indiana_virus	NA	0.00124565	0.181449	1
Murine_coronavirus	1	0	1	1
Porcine_sapelovirus	1	0	1	1
Porcine_circovirus_1	1	0	1	1
Influenza_A_virus	NA	-0.000221836	1	1
Murine_osteosarcoma_virus	1.027	3.28763e-06	0.528612	1
Porcine_type_C_oncovirus	NA	1.33723e-05	0.371093	1
Spleen_focus_forming_virus	1	0	1	1
Human_immunodeficiency_virus_1	1	0	1	1
Enterobacteria_phage_HK542	NA	3.34526e-05	1	1
Tomato_leaf_curl_New_Delhi_betasatellite	NA	6.97595e-05	1	1

## Sheet: B, Day 56 vs. Day 0
ID	B56.vs.B0.Signed Fold	B56.vs.B0.AbsDiff	B56.vs.B0.p	B56.vs.B0.pCorr
Clostridium_leptum	6.06004	0.0173546	4.02863e-06	0.00155908
Delftia_unclassified	44.784	0.00127639	0.000247337	0.0478597
Barnesiella_intestinihominis	1.61952	0.0032417	0.000565617	0.0729647
Dorea_formicigenerans	1.47651	0.00158808	0.00123254	0.119248
Veillonella_parvula	4.21328	0.000980549	0.00274947	0.212809
Veillonella_unclassified	1.73033	0.000294725	0.00415177	0.267789
Veillonella_dispar	2.14791	6.13269e-05	0.005223	0.288757
Ruminococcus_bromii	-1.85936	-0.0116788	0.00657605	0.318117
Enterococcus_faecium	93.474	0.000325843	0.00871926	0.321973
Ruminococcus_obeum	1.31173	0.00208333	0.00899817	0.321973
Delftia_acidovorans	NA	0.000276419	0.00915169	0.321973
Parabacteroides_unclassified	1.83759	0.00683578	0.0117971	0.360535
Streptococcus_salivarius	2.70767	0.00295421	0.012111	0.360535
Collinsella_aerofaciens	-1.32966	-0.00275747	0.0152123	0.367949
Chryseobacterium_taeanense	NA	4.12552e-05	0.0142662	0.367949
Orthohepadnavirus_unclassified	NA	-0.000216495	0.0142662	0.367949
Veillonella_atypica	3.56044	0.000315436	0.0161965	0.368708
Subdoligranulum_unclassified	1.26623	0.0056874	0.0189233	0.406851
Rothia_mucilaginosa	6.70483	5.1111e-05	0.0238241	0.48526
Roseburia_inulinivorans	1.25682	0.00316508	0.0275	0.516144
Burkholderiales_bacterium_1_1_47	2.02709	0.000154806	0.0280078	0.516144
Parasutterella_excrementihominis	1.87793	0.000241959	0.0293825	0.516866
Eubacterium_ramulus	1.57765	0.000402844	0.034529	0.580988
Granulicatella_unclassified	NA	1.32406e-05	0.0360317	0.581011
Slackia_piriformis	-1.51811	-2.44994e-05	0.0591721	0.715612
Streptococcus_parasanguinis	1.63263	0.000268352	0.0516442	0.715612
Clostridium_clostridioforme	-3.14198	-5.81574e-05	0.0591721	0.715612
Eubacterium_ventriosum	1.76987	0.00111297	0.0491013	0.715612
Anaerostipes_unclassified	1.65694	3.16286e-05	0.0590582	0.715612
Acidaminococcus_intestini	1.28342	1.00643e-05	0.0587074	0.715612
Comamonas_unclassified	NA	2.16784e-05	0.0590582	0.715612
Sutterella_wadsworthensis	1.51016	0.00511202	0.0559184	0.715612
Parabacteroides_distasonis	1.65864	0.00562365	0.0695336	0.774459
Enterobacter_cloacae	-1.6664	-0.000388297	0.0720427	0.774459
Klebsiella_pneumoniae	-1.55621	-0.00453467	0.0664935	0.774459
Haemophilus_parainfluenzae	1.96876	0.00212285	0.0702449	0.774459
Lactobacillus_salivarius	-2.76867	-0.000341724	0.075927	0.794155
Coprobacter_fastidiosus	2.39822	0.000539999	0.081506	0.830074
Bacteroides_xylanisolvens	1.34099	0.00117797	0.0920683	0.866301
Eubacterium_hallii	1.27337	0.0022713	0.0940171	0.866301
Ruminococcus_lactaris	1.6414	0.00127172	0.0916805	0.866301
Ruminococcus_sp_5_1_39BFAA	-1.25199	-0.00388563	0.0938353	0.866301
Eubacterium_dolichum	-1.81487	-8.09988e-05	0.100348	0.903134
Bacteroides_cellulosilyticus	1.40261	0.00168596	0.104062	0.915276
Streptococcus_australis	3.09227	8.11902e-05	0.107973	0.92857
Methanobrevibacter_smithii	2.37883	1.84501e-05	0.36131	1
Methanobrevibacter_unclassified	NA	2.35565e-05	0.181449	1
Methanosphaera_stadtmanae	NA	-3.45476e-06	1	1
Actinomyces_cardiffensis	1	0	1	1
Actinomyces_graevenitzii	-65.8323	-7.25505e-06	0.201243	1
Actinomyces_odontolyticus	NA	-4.54813e-07	1	1
Actinomyces_turicensis	1	0	1	1
Rothia_dentocariosa	1	0	1	1
Rothia_unclassified	3.62106	4.64121e-06	0.418492	1
Bifidobacterium_adolescentis	-1.60929	-0.0112595	0.133229	1
Bifidobacterium_angulatum	9.18712	0.000257309	1	1
Bifidobacterium_animalis	1	0	1	1
Bifidobacterium_bifidum	-1.29332	-0.000829883	0.398305	1
Bifidobacterium_breve	-3.64792	-0.000275781	1	1
Bifidobacterium_catenulatum	-1.87998	-7.37657e-05	0.441209	1
Bifidobacterium_dentium	-9.52171	-0.0013559	0.401678	1
Bifidobacterium_longum	-1.15569	-0.00164456	0.577032	1
Bifidobacterium_pseudocatenulatum	-1.6588	-0.00358893	0.463703	1
Gardnerella_vaginalis	1	0	1	1
Adlercreutzia_equolifaciens	-1.05478	-1.72619e-05	0.637332	1
Collinsella_intestinalis	-1.06192	-1.25952e-06	1	1
Collinsella_stercoris	2.64692	6.31321e-07	1	1
Collinsella_tanakaei	1.32922	0.000179475	0.918813	1
Collinsella_unclassified	1	0	1	1
Coriobacteriaceae_bacterium_phI	1.22557	6.68436e-05	0.944183	1
Eggerthella_lenta	1.03754	4.02375e-06	0.513656	1
Eggerthella_unclassified	-1.09335	-7.47055e-05	0.913904	1
Gordonibacter_pamelaeae	-2.08275	-3.62625e-05	0.197326	1
Olsenella_uli	1	0	1	1
Olsenella_unclassified	-1.26874	-2.68011e-07	1	1
Bacteroides_caccae	1.21487	0.00316598	0.729395	1
Bacteroides_clarus	-1.28922	-0.000767037	0.241609	1
Bacteroides_coprocola	-1.11146	-0.00229126	0.824098	1
Bacteroides_coprophilus	-1.5731	-0.00247682	0.371093	1
Bacteroides_dorei	-1.30878	-0.0138855	0.196807	1
Bacteroides_eggerthii	-1.22866	-0.00465082	0.89298	1
Bacteroides_faecis	-1.16615	-1.19571e-05	0.442046	1
Bacteroides_finegoldii	1.12885	0.000765136	0.206869	1
Bacteroides_fragilis	1.18245	0.00106407	0.324166	1
Bacteroides_intestinalis	-1.35518	-0.000475992	0.146082	1
Bacteroides_massiliensis	1.02063	0.000359795	0.983947	1
Bacteroides_nordii	-1.67587	-0.000177461	0.394166	1
Bacteroides_oleiciplenus	11.9761	2.47746e-05	0.36131	1
Bacteroides_ovatus	1.01274	0.000218895	0.28797	1
Bacteroides_plebeius	-1.14843	-0.00309272	0.635941	1
Bacteroides_salyersiae	-1.21949	-0.000324778	0.944285	1
Bacteroides_sp_1_1_6	NA	-0.00030025	1	1
Bacteroides_sp_2_1_22	1.32934	0.000431783	1	1
Bacteroides_sp_3_1_19	1.69923	0.00147249	1	1
Bacteroides_sp_3_1_40A	1	0	1	1
Bacteroides_sp_3_2_5	1.66753	4.71058e-05	1	1
Bacteroides_sp_4_3_47FAA	-3.80726	-0.00716702	0.371093	1
Bacteroides_sp_D2	1	0	1	1
Bacteroides_stercoris	1.04964	0.000751046	0.746435	1
Bacteroides_thetaiotaomicron	-1.00329	-6.00881e-05	0.785525	1
Bacteroides_uniformis	1.12754	0.00412099	0.165581	1
Bacteroides_vulgatus	1.0047	0.000155061	0.600757	1
Bacteroidales_bacterium_ph8	-1.08263	-0.000356632	0.782327	1
Butyricimonas_synergistica	-1.88777	-4.0495e-05	0.201243	1
Odoribacter_laneus	2.65832	6.75971e-05	1	1
Odoribacter_splanchnicus	1.06652	0.00018634	0.897697	1
Odoribacter_unclassified	-1.30403	-3.47771e-05	0.293383	1
Parabacteroides_goldsteinii	-1.51108	-0.000137508	0.297672	1
Parabacteroides_johnsonii	1.03922	5.73533e-05	0.330447	1
Parabacteroides_merdae	1.0512	0.000389682	0.44664	1
Porphyromonas_bennonis	1	0	1	1
Porphyromonas_endodontalis	NA	-8.34325e-06	1	1
Porphyromonas_uenonis	NA	-1.73452e-05	1	1
Paraprevotella_clara	1.85417	0.000518515	0.674987	1
Paraprevotella_unclassified	1.86061	0.000980622	0.183431	1
Paraprevotella_xylaniphila	2.13389	0.000721208	0.183431	1
Prevotella_bivia	NA	-2.88597e-06	1	1
Prevotella_copri	-1.19356	-0.0151917	0.608401	1
Prevotella_disiens	NA	-5.00714e-06	1	1
Prevotella_stercorea	1.13957	0.000442928	0.583882	1
Prevotella_timonensis	NA	1.85714e-07	1	1
Prevotella_veroralis	NA	-3.04286e-06	1	1
Alistipes_finegoldii	1.17321	7.14531e-05	0.409392	1
Alistipes_indistinctus	-1.31884	-0.000253318	0.796	1
Alistipes_onderdonkii	-1.45046	-0.00330856	0.935664	1
Alistipes_putredinis	1.06269	0.0019353	0.365462	1
Alistipes_senegalensis	1.47177	9.33892e-05	0.435876	1
Alistipes_shahii	-1.15221	-0.000650986	0.243933	1
Alistipes_sp_AP11	-1.98315	-0.000133404	0.789268	1
Alistipes_unclassified	1.3121	0.000337294	0.674987	1
Bacillus_licheniformis	1	0	1	1
Gemella_morbillorum	1	0	1	1
Gemella_sanguinis	NA	4.30985e-07	1	1
Macrococcus_caseolyticus	NA	-1.31976e-05	1	1
Staphylococcus_aureus	NA	-5.36553e-07	1	1
Staphylococcus_carnosus	1	0	1	1
Enterococcus_asini	1	0	1	1
Enterococcus_avium	NA	5.81202e-06	0.371093	1
Enterococcus_casseliflavus	NA	-4.15978e-05	0.181449	1
Enterococcus_dispar	1	0	1	1
Enterococcus_faecalis	-266.996	-0.000428761	0.17753	1
Enterococcus_gallinarum	NA	-1.21952e-05	1	1
Enterococcus_hirae	NA	9.40405e-05	1	1
Enterococcus_mundtii	1	0	1	1
Enterococcus_raffinosus	1	0	1	1
Enterococcus_sulfureus	NA	1.49024e-05	1	1
Lactobacillus_amylovorus	-1.69765	-0.00025974	1	1
Lactobacillus_casei_paracasei	3.43137	6.71288e-05	0.422678	1
Lactobacillus_crispatus	NA	-1.87476e-05	1	1
Lactobacillus_delbrueckii	1.2259	4.15621e-06	1	1
Lactobacillus_farciminis	NA	7.97619e-07	1	1
Lactobacillus_fermentum	-1.10146	-1.74036e-06	0.855132	1
Lactobacillus_gasseri	NA	-3.07362e-05	0.181449	1
Lactobacillus_johnsonii	-3.03348	-0.000258736	0.371093	1
Lactobacillus_kefiranofaciens	NA	-8.28334e-06	1	1
Lactobacillus_mucosae	-1.76512	-0.000525395	0.36131	1
Lactobacillus_plantarum	5.06	6.27034e-05	1	1
Lactobacillus_ruminis	2.30846	0.000501624	1	1
Lactobacillus_sakei	1	0	1	1
Lactobacillus_vaginalis	NA	-3.52857e-06	1	1
Pediococcus_acidilactici	NA	2.1079e-06	1	1
Pediococcus_lolii	NA	-3.85619e-05	1	1
Pediococcus_pentosaceus	NA	-8.57344e-07	1	1
Pediococcus_unclassified	-59.6719	-0.000113054	1	1
Leuconostoc_citreum	NA	5.39524e-06	1	1
Leuconostoc_gelidum	NA	-7.93571e-06	1	1
Leuconostoc_lactis	NA	7.98571e-06	1	1
Leuconostoc_unclassified	1.59287	2.87835e-06	1	1
Weissella_cibaria	NA	-3.43958e-06	1	1
Weissella_confusa	-4.64412	-2.71302e-05	0.155132	1
Weissella_unclassified	-2.59853	-1.52964e-05	0.418492	1
Lactococcus_garvieae	4.92141	7.63457e-05	1	1
Lactococcus_lactis	2.07905	2.25831e-05	0.932647	1
Streptococcus_anginosus	3.63783	9.12562e-06	0.583882	1
Streptococcus_gallolyticus	NA	-0.000147173	1	1
Streptococcus_gordonii	1.37634	6.89577e-07	1	1
Streptococcus_infantarius	-6.69539	-9.82193e-05	0.529368	1
Streptococcus_infantis	NA	2.61699e-06	0.371093	1
Streptococcus_lutetiensis	NA	-1.31786e-05	1	1
Streptococcus_macedonicus	-1.09557	-1.01553e-06	1	1
Streptococcus_mitis_oralis_pneumoniae	NA	4.50272e-06	1	1
Streptococcus_mutans	-1.11799	-6.0764e-07	1	1
Streptococcus_pasteurianus	1.36277	5.62239e-05	0.789268	1
Streptococcus_sanguinis	5.51668	1.11304e-05	1	1
Streptococcus_sobrinus	-2.40613	-6.80658e-06	1	1
Streptococcus_thermophilus	-10.1977	-6.67712e-05	0.208413	1
Streptococcus_vestibularis	1.11372	2.16079e-06	0.799846	1
Butyricicoccus_pullicaecorum	-26.5228	-0.000297462	0.371093	1
Clostridiaceae_bacterium_JC118	1.74593	5.74435e-05	0.670077	1
Clostridium_asparagiforme	-1.09687	-2.8777e-05	0.800838	1
Clostridium_bolteae	-1.8973	-0.000778949	0.161168	1
Clostridium_butyricum	NA	9.11974e-05	1	1
Clostridium_celatum	1	0	1	1
Clostridium_citroniae	-1.40788	-4.31649e-05	0.399308	1
Clostridium_hathewayi	-2.40326	-0.00033083	0.250162	1
Clostridium_hylemonae	-1.23598	-9.25953e-06	1	1
Clostridium_methylpentosum	-21.8865	-2.05881e-05	1	1
Clostridium_nexile	-1.14955	-0.000205206	0.289587	1
Clostridium_perfringens	21.5147	8.03002e-05	0.201243	1
Clostridium_scindens	-1.85976	-2.15964e-06	1	1
Clostridium_sp_ATCC_BAA_442	NA	0.000333119	1	1
Clostridium_sp_D5	1	0	1	1
Clostridium_sp_L2_50	NA	0.000251576	1	1
Clostridium_symbiosum	-1.47246	-0.000246087	0.456171	1
Finegoldia_magna	NA	-1.34286e-06	1	1
Parvimonas_micra	1	0	1	1
Parvimonas_unclassified	NA	-3.143e-07	1	1
Peptoniphilus_harei	1	0	1	1
Clostridiales_bacterium_1_7_47FAA	-1.20727	-2.65553e-05	0.581006	1
Flavonifractor_plautii	1.02374	1.82478e-05	0.771944	1
Pseudoflavonifractor_capillosus	-1.83217	-1.039e-05	0.406941	1
Eubacterium_eligens	1.46225	0.00836881	0.135295	1
Eubacterium_limosum	7.18237	7.93769e-05	0.150786	1
Eubacterium_rectale	-1.15951	-0.00461143	0.528304	1
Eubacterium_siraeum	-2.8545	-0.0015112	0.146708	1
Eubacterium_sp_3_1_31	2.06826	5.52304e-05	1	1
Pseudoramibacter_alactolyticus	1.50032	5.64524e-06	1	1
Anaerostipes_caccae	NA	-2.40476e-07	1	1
Anaerostipes_hadrus	-1.15737	-0.000151193	0.77338	1
Blautia_hansenii	3.91228	3.84525e-06	0.789268	1
Blautia_hydrogenotrophica	5.07402	1.41839e-05	0.789268	1
Blautia_producta	-1.04911	-4.70414e-06	0.944183	1
Ruminococcus_gnavus	-1.37172	-0.00150472	0.471581	1
Ruminococcus_torques	1.18964	0.00140702	0.719662	1
Butyrivibrio_crossotus	5.29723	0.000930332	1	1
Coprococcus_catus	1.12783	0.000164737	0.162447	1
Coprococcus_comes	1.15991	0.000709011	0.334483	1
Coprococcus_eutactus	4.73907	0.000195259	1	1
Coprococcus_sp_ART55_1	1.37317	0.000503322	1	1
Dorea_longicatena	1.08262	0.000493177	0.186095	1
Dorea_unclassified	2.29961	0.000309671	0.475533	1
Lachnospiraceae_bacterium_1_1_57FAA	1.12246	0.000562042	0.363786	1
Lachnospiraceae_bacterium_1_4_56FAA	1.20574	3.07937e-05	0.266251	1
Lachnospiraceae_bacterium_2_1_46FAA	1	0	1	1
Lachnospiraceae_bacterium_2_1_58FAA	1.07028	3.79344e-05	0.316509	1
Lachnospiraceae_bacterium_3_1_46FAA	2.53481	0.000442008	0.659201	1
Lachnospiraceae_bacterium_3_1_57FAA_CT1	1.1922	6.05377e-05	0.660346	1
Lachnospiraceae_bacterium_4_1_37FAA	-1.93859	-1.43024e-05	0.789268	1
Lachnospiraceae_bacterium_5_1_57FAA	1.34777	1.5201e-05	0.905695	1
Lachnospiraceae_bacterium_5_1_63FAA	1.27183	0.000660141	0.429259	1
Lachnospiraceae_bacterium_6_1_63FAA	1.14527	2.96201e-05	0.932647	1
Lachnospiraceae_bacterium_7_1_58FAA	1.04258	2.12756e-05	0.372038	1
Lachnospiraceae_bacterium_8_1_57FAA	1.447	0.000547489	0.366155	1
Lachnospiraceae_bacterium_9_1_43BFAA	1.60836	6.02248e-05	1	1
Roseburia_hominis	1.02129	0.000122935	0.308456	1
Roseburia_intestinalis	-1.2091	-0.00238577	0.297	1
Roseburia_unclassified	1.43646	0.000294483	0.25534	1
Oscillibacter_sp_KLE_1745	-2.1226	-0.000103688	1	1
Oscillibacter_unclassified	1.0173	0.000110512	0.681836	1
Clostridium_bartlettii	2.56362	0.00168733	0.572354	1
Clostridium_bifermentans	-5.1294	-9.34045e-06	1	1
Clostridium_difficile	NA	-1.33623e-05	1	1
Clostridium_glycolicum	NA	3.23644e-05	1	1
Clostridium_hiranonis	1	0	1	1
Clostridium_sordellii	NA	5.61905e-06	1	1
Peptostreptococcaceae_noname_unclassified	1.25706	0.000101802	0.465445	1
Peptostreptococcus_anaerobius	1	0	1	1
Peptostreptococcus_unclassified	1	0	1	1
Anaerotruncus_colihominis	-1.68668	-0.000151458	0.983947	1
Anaerotruncus_unclassified	1.68279	2.92635e-05	0.824098	1
Faecalibacterium_prausnitzii	1.12499	0.00463823	0.160773	1
Ruminococcaceae_bacterium_D16	1.25046	6.12918e-05	0.932647	1
Ruminococcus_callidus	-1.58139	-0.00131021	0.402924	1
Ruminococcus_champanellensis	1	0	1	1
Subdoligranulum_sp_4_3_54A2FAA	1.24228	0.000115783	1	1
Catenibacterium_mitsuokai	-1.10801	-0.000337516	0.528612	1
Coprobacillus_sp_29_1	1	0	1	1
Coprobacillus_unclassified	1.23225	0.000188764	0.626537	1
Clostridium_innocuum	2.01545	1.89169e-05	0.350529	1
Clostridium_ramosum	1.01864	5.67706e-06	0.740367	1
Erysipelotrichaceae_bacterium_21_3	-1.04052	-2.83018e-07	0.905695	1
Erysipelotrichaceae_bacterium_2_2_44A	1.21955	7.29702e-06	0.38375	1
Erysipelotrichaceae_bacterium_3_1_53	2.12906	9.80995e-06	0.181449	1
Erysipelotrichaceae_bacterium_6_1_45	-1.23436	-2.45245e-06	0.689084	1
Eubacterium_biforme	1.13306	0.000424732	0.530158	1
Eubacterium_cylindroides	2.87506	5.93004e-05	0.280713	1
Holdemania_filiformis	-1.08466	-2.30259e-05	0.637332	1
Holdemania_sp_AP2	NA	9.12757e-05	1	1
Holdemania_unclassified	-1.05602	-8.39345e-06	0.820222	1
Solobacterium_moorei	NA	-1.63095e-06	1	1
Turicibacter_sanguinis	5.40822	0.000253465	0.36131	1
Turicibacter_unclassified	14.8589	0.000770957	0.674987	1
Acidaminococcus_fermentans	1.97208	1.86524e-05	0.789268	1
Acidaminococcus_sp_BV3L6	1	0	1	1
Acidaminococcus_unclassified	1.05945	0.000215455	0.824098	1
Phascolarctobacterium_succinatutens	-1.19124	-0.00101457	0.855132	1
Anaeroglobus_geminatus	1	0	1	1
Dialister_invisus	-1.30747	-0.00107175	0.726286	1
Dialister_succinatiphilus	2.4175	0.00107923	0.181449	1
Megamonas_funiformis	1.10336	0.000188647	0.833935	1
Megamonas_hypermegale	-1.2014	-0.000475731	0.289587	1
Megamonas_rupellensis	1.16891	0.000397655	0.938176	1
Megamonas_unclassified	1.02791	0.000359982	0.667686	1
Megasphaera_elsdenii	-1.61485	-5.71514e-06	0.789268	1
Megasphaera_micronuciformis	NA	-1.01761e-05	1	1
Megasphaera_unclassified	-1.05506	-0.0001911	0.896051	1
Mitsuokella_multacida	-2.27423	-0.000311836	0.674987	1
Mitsuokella_unclassified	1.5727	2.39482e-05	0.833935	1
Fusobacterium_mortiferum	-7.26866	-0.00272775	0.201243	1
Fusobacterium_nucleatum	NA	1.3967e-05	0.181449	1
Fusobacterium_ulcerans	-1.5568	-0.000109846	0.529368	1
Fusobacterium_varium	-1.45857	-6.97158e-05	1	1
Acetobacter_unclassified	NA	-1.90524e-05	0.371093	1
Achromobacter_piechaudii	NA	-4.26905e-06	1	1
Achromobacter_unclassified	NA	-2.45619e-05	1	1
Bordetella_unclassified	NA	-2.12762e-05	1	1
Burkholderia_unclassified	1	0	1	1
Oxalobacter_formigenes	1.10521	1.18291e-05	0.759766	1
Sutterella_parvirubra	-1.22849	-5.52982e-05	1	1
Neisseria_unclassified	NA	1.91325e-06	1	1
Bilophila_sp_4_1_30	NA	-6.85262e-05	1	1
Bilophila_unclassified	-1.0036	-1.59038e-05	0.894531	1
Bilophila_wadsworthia	-1.05989	-1.33255e-05	0.559337	1
Desulfovibrio_desulfuricans	2.20896	4.89946e-05	0.446873	1
Desulfovibrio_piger	-1.95539	-0.000275804	0.155132	1
Campylobacter_hominis	NA	-1.98095e-06	1	1
Aeromonas_veronii	1	0	1	1
Succinatimonas_hippei	-4.19988	-1.94789e-05	1	1
Cedecea_davisae	NA	2.70309e-05	1	1
Citrobacter_freundii	1.09795	7.79256e-06	0.833635	1
Citrobacter_koseri	NA	2.13792e-06	1	1
Citrobacter_unclassified	-1.22406	-1.95975e-05	0.932647	1
Cronobacter_malonaticus	NA	-2.38071e-05	0.371093	1
Cronobacter_sakazakii	-56.2693	-8.65952e-05	0.371093	1
Enterobacter_aerogenes	-2.29312	-0.000407049	0.168167	1
Enterobacter_hormaechei	NA	9.48309e-05	1	1
Escherichia_coli	1.17507	0.00678409	0.182859	1
Escherichia_fergusonii	1	0	1	1
Escherichia_unclassified	-1.00597	-3.55648e-05	0.630199	1
Klebsiella_oxytoca	-10.5435	-4.15292e-05	0.422678	1
Klebsiella_sp_MS_92_3	NA	-0.000114674	1	1
Klebsiella_unclassified	1.05642	1.01705e-06	0.475533	1
Klebsiella_variicola	NA	-4.77857e-06	1	1
Morganella_morganii	NA	3.67918e-05	1	1
Plesiomonas_shigelloides	NA	0.000394403	1	1
Proteus_mirabilis	NA	-0.000177333	1	1
Raoultella_ornithinolytica	NA	-3.37138e-07	1	1
Serratia_marcescens	1	0	1	1
Shigella_sonnei	1	0	1	1
Actinobacillus_unclassified	NA	3.4836e-06	1	1
Aggregatibacter_segnis	1	0	1	1
Haemophilus_haemolyticus	1	0	1	1
Haemophilus_pittmaniae	NA	5.48375e-06	1	1
Haemophilus_sputorum	NA	4.07174e-07	1	1
Acinetobacter_junii	NA	-8.98333e-06	0.181449	1
Acinetobacter_unclassified	NA	-7.35703e-06	0.371093	1
Pseudomonas_aeruginosa	-1.2341	-3.48581e-06	0.789268	1
Pseudomonas_unclassified	6.98353	4.41517e-05	0.280713	1
Stenotrophomonas_maltophilia	NA	-5.68333e-06	1	1
Brachyspira_pilosicoli	1	0	1	1
Pyramidobacter_piscolens	-7.82873	-0.000773026	0.855132	1
Synergistes_sp_3_1_syn1	1	0	1	1
Akkermansia_muciniphila	1.16683	0.000421525	0.983947	1
Candida_glabrata	NA	1.35714e-07	1	1
Saccharomyces_cerevisiae	3.37076	8.87604e-07	1	1
Fusarium_unclassified	NA	-5.25238e-06	1	1
Giardia_intestinalis	1	0	1	1
Erwinia_phage_phiEa21_4	1	0	1	1
Enterobacteria_phage_phiP27	1	0	1	1
Klebsiella_phage_0507_KN2_1	NA	5.48024e-05	1	1
Klebsiella_phage_JD001	1	0	1	1
Enterobacteria_phage_PsP3	NA	-3.42992e-05	1	1
Epsilon15likevirus_unclassified	NA	-3.23594e-05	1	1
Salmonella_phage_HK620	1	0	1	1
Enterobacteria_phage_T3	1	0	1	1
C2likevirus_unclassified	1.14669	1.82932e-06	0.787406	1
Enterobacteria_phage_mEp235	1	0	1	1
Enterobacteria_phage_JL1	1	0	1	1
Lactobacillus_phage_PL_1	1	0	1	1
Salmonella_phage_iEPS5	1	0	1	1
Staphylococcus_phage_PVL	NA	-3.08339e-05	1	1
Staphylococcus_phage_phiETA3	1	0	1	1
Staphylococcus_phage_phiSLT	1	0	1	1
Staphylococcus_phage_tp310_2	1	0	1	1
Klebsiella_phage_KP36	NA	-0.000467776	0.371093	1
Pneumovirus_unclassified	1	0	1	1
Vesicular_stomatitis_Indiana_virus	1	0	1	1
Murine_coronavirus	1	0	1	1
Porcine_sapelovirus	1	0	1	1
Porcine_circovirus_1	1	0	1	1
Influenza_A_virus	NA	-0.000221836	1	1
Murine_osteosarcoma_virus	-7.45285	-0.00010544	0.589639	1
Porcine_type_C_oncovirus	1	0	1	1
Spleen_focus_forming_virus	1	0	1	1
Human_immunodeficiency_virus_1	1	0	1	1
Enterobacteria_phage_HK542	1	0	1	1
Tomato_leaf_curl_New_Delhi_betasatellite	1	0	1	1

## Sheet: C, Day 14 vs. Day 0
ID	C14.vs.C0.Signed Fold	C14.vs.C0.AbsDiff	C14.vs.C0.p	C14.vs.C0.pCorr
Clostridium_leptum	17.5872	0.0173027	5.46343e-07	0.000211435
Dorea_longicatena	1.44477	0.00207155	0.00129896	0.251349
Parabacteroides_merdae	1.43916	0.00397808	0.00333501	0.271762
Alistipes_putredinis	1.42092	0.0156811	0.00351114	0.271762
Dorea_formicigenerans	1.3262	0.000802095	0.00229703	0.271762
Delftia_unclassified	NA	-3.89807e-05	0.00592154	0.381939
Eubacterium_hallii	1.25927	0.00221693	0.00792646	0.383443
Sutterella_wadsworthensis	1.67911	0.00574346	0.0069467	0.383443
Coprococcus_comes	1.37136	0.00125109	0.0124193	0.497343
Burkholderiales_bacterium_1_1_47	2.12458	0.000373502	0.0128512	0.497343
Megamonas_rupellensis	-1.57318	-0.00258042	0.0157679	0.554744
Dorea_unclassified	2.32212	0.000402785	0.0190589	0.584454
Megamonas_hypermegale	-1.21578	-0.00109083	0.0196328	0.584454
Clostridium_bolteae	-1.79958	-0.000419437	0.022191	0.613423
Bacteroides_cellulosilyticus	1.78476	0.00197918	0.0315364	0.656226
Bacteroides_dorei	-1.21949	-0.010409	0.0318461	0.656226
Lachnospiraceae_bacterium_7_1_58FAA	1.52481	0.000161316	0.0338101	0.656226
Faecalibacterium_prausnitzii	1.26714	0.00760884	0.0285356	0.656226
Megamonas_unclassified	-1.50502	-0.0117816	0.0274482	0.656226
Veillonella_unclassified	1.19071	0.000248135	0.0339135	0.656226
Erysipelotrichaceae_bacterium_6_1_45	-10.516	-3.63511e-05	0.0360317	0.664013
Escherichia_coli	-1.78019	-0.019784	0.0464381	0.816888
Flavonifractor_plautii	1.51429	0.000249198	0.0560479	0.917964
Lachnospiraceae_bacterium_1_1_57FAA	1.33939	0.00138894	0.0593	0.917964
Klebsiella_unclassified	NA	-7.32302e-06	0.0590582	0.917964
Methanobrevibacter_smithii	-1.07436	-5.83118e-05	1	1
Methanobrevibacter_unclassified	-2.28934	-4.30575e-05	0.371093	1
Methanosphaera_stadtmanae	1	0	1	1
Actinomyces_cardiffensis	1	0	1	1
Actinomyces_graevenitzii	1.06254	7.82504e-07	1	1
Actinomyces_odontolyticus	NA	-4.525e-06	0.181449	1
Actinomyces_turicensis	NA	5.77607e-06	1	1
Rothia_dentocariosa	-1.14286	-2.22499e-07	1	1
Rothia_mucilaginosa	-1.34126	-1.19794e-05	0.964541	1
Rothia_unclassified	1	0	1	1
Bifidobacterium_adolescentis	-1.74525	-0.00920586	0.0938353	1
Bifidobacterium_angulatum	1	0	1	1
Bifidobacterium_animalis	NA	2.16475e-05	1	1
Bifidobacterium_bifidum	-1.45185	-0.00167258	0.0900821	1
Bifidobacterium_breve	-1.50511	-6.48231e-05	0.589639	1
Bifidobacterium_catenulatum	-1.37074	-0.000117664	0.610299	1
Bifidobacterium_dentium	15.6599	2.95031e-05	0.105645	1
Bifidobacterium_longum	-1.15357	-0.00194021	0.942195	1
Bifidobacterium_pseudocatenulatum	-1.02331	-0.000161481	0.618954	1
Gardnerella_vaginalis	1	0	1	1
Adlercreutzia_equolifaciens	-1.22463	-4.85715e-05	0.513592	1
Collinsella_aerofaciens	-1.094	-0.000737816	0.836975	1
Collinsella_intestinalis	2.018	2.95678e-05	1	1
Collinsella_stercoris	1	0	1	1
Collinsella_tanakaei	-1.12743	-0.000125818	0.204894	1
Collinsella_unclassified	-1.37621	-1.7844e-06	0.855132	1
Coriobacteriaceae_bacterium_phI	1.80369	0.000103674	0.36131	1
Eggerthella_lenta	1.25217	2.31816e-05	0.486959	1
Eggerthella_unclassified	-1.05419	-5.23291e-05	0.664254	1
Gordonibacter_pamelaeae	2.00589	2.54066e-05	0.554113	1
Olsenella_uli	1	0	1	1
Olsenella_unclassified	1	0	1	1
Slackia_piriformis	1.39525	9.02155e-06	1	1
Bacteroides_caccae	1.20768	0.0034292	0.965505	1
Bacteroides_clarus	-1.20227	-0.000772095	0.754418	1
Bacteroides_coprocola	-1.05256	-0.00127675	0.824098	1
Bacteroides_coprophilus	1.03079	0.000292269	0.833935	1
Bacteroides_eggerthii	-1.18346	-0.00370202	0.597103	1
Bacteroides_faecis	2.38882	0.00020821	0.58717	1
Bacteroides_finegoldii	1.72741	0.0027888	0.386925	1
Bacteroides_fragilis	1.06213	0.00062522	0.117795	1
Bacteroides_intestinalis	2.69956	0.00130327	0.237301	1
Bacteroides_massiliensis	-1.1783	-0.00397658	0.34801	1
Bacteroides_nordii	1.13085	2.03211e-05	0.360424	1
Bacteroides_oleiciplenus	37.775	7.355e-06	1	1
Bacteroides_ovatus	1.00259	5.24244e-05	0.270767	1
Bacteroides_plebeius	1.19687	0.00288561	0.221272	1
Bacteroides_salyersiae	-1.28644	-0.00060752	0.187312	1
Bacteroides_sp_1_1_6	1	0	1	1
Bacteroides_sp_2_1_22	NA	-0.00204968	1	1
Bacteroides_sp_3_1_19	1.14045	5.99006e-05	1	1
Bacteroides_sp_3_1_40A	NA	0.000669942	1	1
Bacteroides_sp_3_2_5	3.41615	0.000228405	1	1
Bacteroides_sp_4_3_47FAA	-2.0086	-0.00139744	1	1
Bacteroides_sp_D2	NA	0.000148712	1	1
Bacteroides_stercoris	-1.08154	-0.00388334	0.701476	1
Bacteroides_thetaiotaomicron	1.06542	0.00157389	0.899515	1
Bacteroides_uniformis	-1.17861	-0.00635954	0.45531	1
Bacteroides_vulgatus	-1.11571	-0.00274077	0.531726	1
Bacteroides_xylanisolvens	-1.33538	-0.00145568	0.537202	1
Bacteroidales_bacterium_ph8	-1.12861	-0.000405984	0.27626	1
Barnesiella_intestinihominis	2.0193	0.00385722	0.0938386	1
Butyricimonas_synergistica	-2.18196	-0.000103215	0.181449	1
Coprobacter_fastidiosus	1.73307	0.000274624	0.530158	1
Odoribacter_laneus	1.16571	2.57239e-05	1	1
Odoribacter_splanchnicus	1.30143	0.00106983	0.531174	1
Odoribacter_unclassified	2.1376	0.000168435	0.232966	1
Parabacteroides_distasonis	1.10678	0.000882082	0.460145	1
Parabacteroides_goldsteinii	2.35061	0.000644125	0.255909	1
Parabacteroides_johnsonii	-1.05305	-7.68503e-05	0.304586	1
Parabacteroides_unclassified	1.0078	0.000104184	0.322357	1
Porphyromonas_bennonis	1	0	1	1
Porphyromonas_endodontalis	1	0	1	1
Porphyromonas_uenonis	NA	6.2775e-06	1	1
Paraprevotella_clara	1.59343	0.000408572	0.401678	1
Paraprevotella_unclassified	1.70567	0.00109897	0.271899	1
Paraprevotella_xylaniphila	1.67778	0.000137389	0.0934925	1
Prevotella_bivia	1	0	1	1
Prevotella_copri	-1.21375	-0.0114278	0.320255	1
Prevotella_disiens	NA	3.41325e-05	1	1
Prevotella_stercorea	-1.42963	-0.000991862	0.371093	1
Prevotella_timonensis	NA	6.815e-06	1	1
Prevotella_veroralis	1	0	1	1
Alistipes_finegoldii	1.08114	0.00011402	0.732307	1
Alistipes_indistinctus	-1.44013	-0.000517377	0.253076	1
Alistipes_onderdonkii	1.48448	0.00219568	0.100412	1
Alistipes_senegalensis	1.29502	8.88198e-05	0.80777	1
Alistipes_shahii	1.29306	0.00160487	0.786061	1
Alistipes_sp_AP11	-2.24902	-0.000388673	1	1
Alistipes_unclassified	3.23875	0.00119602	0.589639	1
Chryseobacterium_taeanense	1	0	1	1
Bacillus_licheniformis	1	0	1	1
Gemella_morbillorum	1	0	1	1
Gemella_sanguinis	NA	1.23576e-06	1	1
Macrococcus_caseolyticus	1	0	1	1
Staphylococcus_aureus	NA	-5.1625e-06	0.181449	1
Staphylococcus_carnosus	1	0	1	1
Granulicatella_unclassified	1	0	1	1
Enterococcus_asini	1	0	1	1
Enterococcus_avium	-3.0403	-1.30375e-05	0.371093	1
Enterococcus_casseliflavus	1	0	1	1
Enterococcus_dispar	NA	-5.945e-06	1	1
Enterococcus_faecalis	NA	0.000148562	1	1
Enterococcus_faecium	-2.48924	-0.000112423	0.441209	1
Enterococcus_gallinarum	NA	-1.5625e-06	1	1
Enterococcus_hirae	NA	-9.4975e-06	1	1
Enterococcus_mundtii	1	0	1	1
Enterococcus_raffinosus	NA	-8.2975e-06	1	1
Enterococcus_sulfureus	1	0	1	1
Lactobacillus_amylovorus	1	0	1	1
Lactobacillus_casei_paracasei	2.40015	1.63363e-05	1	1
Lactobacillus_crispatus	1	0	1	1
Lactobacillus_delbrueckii	1	0	1	1
Lactobacillus_farciminis	1	0	1	1
Lactobacillus_fermentum	NA	-5.4325e-06	1	1
Lactobacillus_gasseri	NA	5.89e-06	1	1
Lactobacillus_johnsonii	1	0	1	1
Lactobacillus_kefiranofaciens	1	0	1	1
Lactobacillus_mucosae	-1.22796	-0.000108946	0.371093	1
Lactobacillus_plantarum	NA	1.62887e-06	1	1
Lactobacillus_ruminis	NA	-0.000407872	1	1
Lactobacillus_sakei	1	0	1	1
Lactobacillus_salivarius	NA	1.91344e-05	1	1
Lactobacillus_vaginalis	1	0	1	1
Pediococcus_acidilactici	NA	-1.135e-05	1	1
Pediococcus_lolii	NA	-4.6125e-05	1	1
Pediococcus_pentosaceus	1	0	1	1
Pediococcus_unclassified	NA	-6.425e-05	1	1
Leuconostoc_citreum	1	0	1	1
Leuconostoc_gelidum	1	0	1	1
Leuconostoc_lactis	-1.95669	-6.03047e-07	1	1
Leuconostoc_unclassified	1	0	1	1
Weissella_cibaria	-2.66402	-6.29e-06	1	1
Weissella_confusa	2.03242	4.38112e-06	0.944183	1
Weissella_unclassified	-2.07319	-7.44772e-06	0.583882	1
Lactococcus_garvieae	NA	5.46303e-06	1	1
Lactococcus_lactis	1	0	1	1
Streptococcus_anginosus	-3.70401	-4.8875e-06	1	1
Streptococcus_australis	-2.30578	-5.55875e-05	0.20128	1
Streptococcus_gallolyticus	1	0	1	1
Streptococcus_gordonii	-2.90312	-6.67834e-06	1	1
Streptococcus_infantarius	1.33865	2.71128e-05	1	1
Streptococcus_infantis	NA	-3.1925e-06	0.371093	1
Streptococcus_lutetiensis	1	0	1	1
Streptococcus_macedonicus	-8.0212	-5.91536e-06	0.36131	1
Streptococcus_mitis_oralis_pneumoniae	-1.65965	-2.35e-06	0.589639	1
Streptococcus_mutans	NA	-5.025e-07	1	1
Streptococcus_parasanguinis	1.61041	0.000134329	0.222805	1
Streptococcus_pasteurianus	3.50273	0.000313618	0.422678	1
Streptococcus_salivarius	-1.34074	-0.000302126	0.943638	1
Streptococcus_sanguinis	7.13761	8.97626e-06	0.787406	1
Streptococcus_sobrinus	1	0	1	1
Streptococcus_thermophilus	8.23597	2.9577e-05	0.280713	1
Streptococcus_vestibularis	-6.30259	-2.23613e-05	0.17753	1
Butyricicoccus_pullicaecorum	1	0	1	1
Clostridiaceae_bacterium_JC118	-1.11473	-2.33506e-05	0.456586	1
Clostridium_asparagiforme	1.66677	0.000130539	0.133614	1
Clostridium_butyricum	NA	-5.1275e-06	1	1
Clostridium_celatum	NA	1.30983e-05	1	1
Clostridium_citroniae	-1.24154	-1.69786e-05	0.845554	1
Clostridium_clostridioforme	-1.08041	-2.71682e-06	0.932647	1
Clostridium_hathewayi	-4.25812	-0.00100218	1	1
Clostridium_hylemonae	NA	3.1875e-06	0.371093	1
Clostridium_methylpentosum	1	0	1	1
Clostridium_nexile	-1.05572	-9.69012e-05	0.833635	1
Clostridium_perfringens	28.3605	4.25455e-05	0.422678	1
Clostridium_scindens	1.24717	1.64e-06	1	1
Clostridium_sp_ATCC_BAA_442	NA	0.00021212	0.371093	1
Clostridium_sp_D5	NA	-0.000196685	1	1
Clostridium_sp_L2_50	1	0	1	1
Clostridium_symbiosum	1.49029	0.000296138	0.304809	1
Finegoldia_magna	1	0	1	1
Parvimonas_micra	1	0	1	1
Parvimonas_unclassified	1	0	1	1
Peptoniphilus_harei	1	0	1	1
Clostridiales_bacterium_1_7_47FAA	-1.06285	-8.84871e-06	0.257504	1
Pseudoflavonifractor_capillosus	-1.18214	-1.06197e-06	0.589639	1
Eubacterium_eligens	1.66606	0.00793834	0.104184	1
Eubacterium_limosum	NA	2.94015e-06	1	1
Eubacterium_ramulus	-1.08609	-8.1711e-05	0.569996	1
Eubacterium_rectale	-1.09758	-0.0028614	0.376459	1
Eubacterium_siraeum	-1.10644	-0.000308307	0.84243	1
Eubacterium_sp_3_1_31	3.5169	1.76918e-05	0.422678	1
Eubacterium_ventriosum	1.43357	0.00060772	0.12995	1
Pseudoramibacter_alactolyticus	NA	-9.5e-07	1	1
Anaerostipes_caccae	1.17811	3.44041e-06	0.589639	1
Anaerostipes_hadrus	-1.06609	-3.98539e-05	0.561462	1
Anaerostipes_unclassified	1.90941	0.00011519	0.286321	1
Blautia_hansenii	1	0	1	1
Blautia_hydrogenotrophica	1.70813	4.30301e-05	0.150786	1
Blautia_producta	-2.27201	-2.40055e-05	1	1
Ruminococcus_gnavus	-1.67145	-0.00307581	0.113248	1
Ruminococcus_obeum	1.08866	0.0005688	0.170088	1
Ruminococcus_torques	1.01186	8.3437e-05	0.294817	1
Butyrivibrio_crossotus	1	0	1	1
Coprococcus_catus	-1.06563	-8.35919e-05	0.380719	1
Coprococcus_eutactus	1	0	1	1
Coprococcus_sp_ART55_1	3.08884	0.00104527	0.371093	1
Lachnospiraceae_bacterium_1_4_56FAA	1.00962	2.01194e-06	0.663197	1
Lachnospiraceae_bacterium_2_1_46FAA	2.00159	9.6966e-05	0.371093	1
Lachnospiraceae_bacterium_2_1_58FAA	-1.36045	-0.000264686	0.919864	1
Lachnospiraceae_bacterium_3_1_46FAA	1.26849	0.000175207	0.552077	1
Lachnospiraceae_bacterium_3_1_57FAA_CT1	2.68614	0.000281051	0.293383	1
Lachnospiraceae_bacterium_4_1_37FAA	1.37024	5.6012e-06	0.36131	1
Lachnospiraceae_bacterium_5_1_57FAA	3.25967	4.55727e-05	0.0829604	1
Lachnospiraceae_bacterium_5_1_63FAA	-1.28244	-0.000885856	0.6887	1
Lachnospiraceae_bacterium_6_1_63FAA	2.33093	1.66099e-05	0.583882	1
Lachnospiraceae_bacterium_8_1_57FAA	-1.22259	-0.000181773	0.569996	1
Lachnospiraceae_bacterium_9_1_43BFAA	1.11613	2.92649e-05	0.635586	1
Roseburia_hominis	1.65635	0.00272365	0.913906	1
Roseburia_intestinalis	1.38038	0.00334031	0.235735	1
Roseburia_inulinivorans	1.18242	0.00189972	0.411856	1
Roseburia_unclassified	1.11105	6.75204e-05	0.6247	1
Oscillibacter_sp_KLE_1745	1	0	1	1
Oscillibacter_unclassified	1.15805	0.000840058	0.587808	1
Clostridium_bartlettii	-1.13584	-0.000173597	0.637332	1
Clostridium_bifermentans	1	0	1	1
Clostridium_difficile	2.24124	1.3725e-05	1	1
Clostridium_glycolicum	NA	-2.4425e-06	1	1
Clostridium_hiranonis	NA	0.000130736	1	1
Clostridium_sordellii	1	0	1	1
Peptostreptococcaceae_noname_unclassified	1.42077	0.000158461	0.456171	1
Peptostreptococcus_anaerobius	1	0	1	1
Peptostreptococcus_unclassified	1	0	1	1
Anaerotruncus_colihominis	1.65421	8.91793e-05	0.795076	1
Anaerotruncus_unclassified	-1.64318	-3.76937e-05	0.204894	1
Ruminococcaceae_bacterium_D16	2.52643	0.000132613	1	1
Ruminococcus_bromii	-1.11679	-0.00126443	0.324166	1
Ruminococcus_callidus	1.94895	0.000493939	0.366986	1
Ruminococcus_champanellensis	1	0	1	1
Ruminococcus_lactaris	1.20126	0.000665543	0.234811	1
Ruminococcus_sp_5_1_39BFAA	-1.1176	-0.00127254	0.767248	1
Subdoligranulum_sp_4_3_54A2FAA	3.17311	0.00112516	0.204894	1
Subdoligranulum_unclassified	1.02758	0.000793531	0.0817138	1
Catenibacterium_mitsuokai	-1.03097	-0.000120799	1	1
Coprobacillus_sp_29_1	NA	-8.32625e-05	1	1
Coprobacillus_unclassified	-1.07022	-6.90068e-05	0.287337	1
Clostridium_innocuum	1.27818	5.96198e-06	1	1
Clostridium_ramosum	1.69146	0.000131914	0.540818	1
Erysipelotrichaceae_bacterium_21_3	1.88935	8.55558e-06	0.624065	1
Erysipelotrichaceae_bacterium_2_2_44A	2.21542	2.55229e-05	0.449804	1
Erysipelotrichaceae_bacterium_3_1_53	1.43934	5.96747e-06	0.418492	1
Eubacterium_biforme	-1.02853	-0.000161573	0.755658	1
Eubacterium_cylindroides	27.9159	0.00105658	0.371093	1
Eubacterium_dolichum	-2.32015	-7.72619e-06	1	1
Holdemania_filiformis	1.12233	3.56696e-05	0.578127	1
Holdemania_sp_AP2	1	0	1	1
Holdemania_unclassified	1.50633	0.000104285	0.118797	1
Solobacterium_moorei	1	0	1	1
Turicibacter_sanguinis	-6.13769	-0.000155664	0.855132	1
Turicibacter_unclassified	-5.02841	-0.000144416	1	1
Acidaminococcus_fermentans	-1.15215	-1.62e-06	1	1
Acidaminococcus_intestini	6.34363	8.14199e-05	0.554113	1
Acidaminococcus_sp_BV3L6	NA	-5.99651e-05	1	1
Acidaminococcus_unclassified	1.54783	0.00227444	0.755658	1
Phascolarctobacterium_succinatutens	-1.11804	-0.000473829	1	1
Anaeroglobus_geminatus	1	0	1	1
Dialister_invisus	5.40675	0.000263777	0.201243	1
Dialister_succinatiphilus	-1.80616	-0.000116814	1	1
Megamonas_funiformis	-1.63996	-0.00216865	0.162199	1
Megasphaera_elsdenii	1	0	1	1
Megasphaera_micronuciformis	NA	1.60825e-05	1	1
Megasphaera_unclassified	-1.15896	-0.000329745	0.949944	1
Mitsuokella_multacida	1	0	1	1
Mitsuokella_unclassified	1	0	1	1
Veillonella_atypica	2.41451	6.35582e-05	0.100001	1
Veillonella_dispar	2.24053	4.9159e-05	0.183431	1
Veillonella_parvula	-1.06935	-7.25539e-05	0.121304	1
Fusobacterium_mortiferum	7.50684	0.000833504	0.181449	1
Fusobacterium_nucleatum	4.24115	6.1825e-06	1	1
Fusobacterium_ulcerans	-4.63253	-0.00117221	0.236137	1
Fusobacterium_varium	-2.70741	-3.41525e-05	0.589639	1
Acetobacter_unclassified	1	0	1	1
Achromobacter_piechaudii	1	0	1	1
Achromobacter_unclassified	1	0	1	1
Bordetella_unclassified	1	0	1	1
Burkholderia_unclassified	1	0	1	1
Comamonas_unclassified	NA	-3.015e-06	1	1
Delftia_acidovorans	1	0	1	1
Oxalobacter_formigenes	1.54072	0.000135521	0.576104	1
Parasutterella_excrementihominis	1.7629	0.000588557	0.068353	1
Sutterella_parvirubra	1.75201	0.000560405	1	1
Neisseria_unclassified	1	0	1	1
Bilophila_sp_4_1_30	1	0	1	1
Bilophila_unclassified	1.03711	0.000206339	1	1
Bilophila_wadsworthia	-1.07763	-2.28033e-05	0.508813	1
Desulfovibrio_desulfuricans	-1.18022	-2.08337e-05	0.838464	1
Desulfovibrio_piger	-1.27193	-1.55041e-05	1	1
Campylobacter_hominis	1	0	1	1
Aeromonas_veronii	1	0	1	1
Succinatimonas_hippei	-1.09072	-3.21084e-06	1	1
Cedecea_davisae	1	0	1	1
Citrobacter_freundii	-1.80567	-4.01021e-06	0.789268	1
Citrobacter_koseri	1	0	1	1
Citrobacter_unclassified	1.00024	1.07552e-09	0.855132	1
Cronobacter_malonaticus	1	0	1	1
Cronobacter_sakazakii	1	0	1	1
Enterobacter_aerogenes	77.9369	0.000143872	1	1
Enterobacter_cloacae	5.91629	0.000349405	0.3268	1
Enterobacter_hormaechei	1	0	1	1
Escherichia_fergusonii	2.77242	0.000158122	1	1
Escherichia_unclassified	-2.15224	-0.00257073	0.138996	1
Klebsiella_oxytoca	NA	-1.2265e-05	1	1
Klebsiella_pneumoniae	1.62719	0.00264286	0.212014	1
Klebsiella_sp_MS_92_3	1	0	1	1
Klebsiella_variicola	1	0	1	1
Morganella_morganii	-5.37348	-5.21975e-05	1	1
Plesiomonas_shigelloides	91.7653	0.000390745	0.422678	1
Proteus_mirabilis	1	0	1	1
Raoultella_ornithinolytica	1	0	1	1
Serratia_marcescens	1	0	1	1
Shigella_sonnei	NA	9.0975e-06	1	1
Actinobacillus_unclassified	NA	-3.51e-06	1	1
Aggregatibacter_segnis	1	0	1	1
Haemophilus_haemolyticus	NA	-1.95e-07	1	1
Haemophilus_parainfluenzae	1.33958	0.00152895	0.121315	1
Haemophilus_pittmaniae	-12.3257	-0.00021414	0.789268	1
Haemophilus_sputorum	-2.07093	-1.272e-05	1	1
Acinetobacter_junii	NA	-4.2475e-06	1	1
Acinetobacter_unclassified	1	0	1	1
Pseudomonas_aeruginosa	1	0	1	1
Pseudomonas_unclassified	NA	-9.7825e-06	1	1
Stenotrophomonas_maltophilia	1	0	1	1
Brachyspira_pilosicoli	NA	2.92393e-05	1	1
Pyramidobacter_piscolens	NA	-0.000108097	1	1
Synergistes_sp_3_1_syn1	1	0	1	1
Akkermansia_muciniphila	-1.54335	-0.00214288	0.190917	1
Candida_glabrata	1	0	1	1
Saccharomyces_cerevisiae	14.5134	3.74997e-06	1	1
Fusarium_unclassified	1	0	1	1
Giardia_intestinalis	1	0	1	1
Erwinia_phage_phiEa21_4	1	0	1	1
Enterobacteria_phage_phiP27	NA	-3.69575e-05	1	1
Klebsiella_phage_0507_KN2_1	1	0	1	1
Klebsiella_phage_JD001	1	0	1	1
Enterobacteria_phage_PsP3	NA	-7.94425e-05	1	1
Epsilon15likevirus_unclassified	1.27367	3.97501e-07	1	1
Salmonella_phage_HK620	1	0	1	1
Enterobacteria_phage_T3	1	0	1	1
C2likevirus_unclassified	1	0	1	1
Enterobacteria_phage_mEp235	1	0	1	1
Enterobacteria_phage_JL1	1	0	1	1
Lactobacillus_phage_PL_1	NA	-2.17375e-05	1	1
Salmonella_phage_iEPS5	1	0	1	1
Staphylococcus_phage_PVL	NA	-4.6595e-05	1	1
Staphylococcus_phage_phiETA3	1	0	1	1
Staphylococcus_phage_phiSLT	1	0	1	1
Staphylococcus_phage_tp310_2	NA	-0.000111047	1	1
Klebsiella_phage_KP36	NA	-0.000255445	1	1
Pneumovirus_unclassified	1	0	1	1
Vesicular_stomatitis_Indiana_virus	1	0	1	1
Murine_coronavirus	1	0	1	1
Porcine_sapelovirus	NA	-0.000282417	1	1
Porcine_circovirus_1	1	0	1	1
Orthohepadnavirus_unclassified	3.51767	0.000310224	0.554113	1
Influenza_A_virus	1	0	1	1
Murine_osteosarcoma_virus	NA	-6.60225e-05	0.100348	1
Porcine_type_C_oncovirus	1	0	1	1
Spleen_focus_forming_virus	1	0	1	1
Human_immunodeficiency_virus_1	NA	2.36175e-05	1	1
Enterobacteria_phage_HK542	1	0	1	1
Tomato_leaf_curl_New_Delhi_betasatellite	1	0	1	1

## Sheet: C, Day 56 vs. Day 0
ID	C56.vs.C0.Signed Fold	C56.vs.C0.AbsDiff	C56.vs.C0.p	C56.vs.C0.pCorr
Clostridium_leptum	17.3918	0.0170987	1.17356e-06	0.000454169
Bacteroides_dorei	-1.32859	-0.0143035	0.00224531	0.173787
Dorea_formicigenerans	1.35691	0.000877619	0.00137316	0.173787
Dorea_longicatena	1.34053	0.00158608	0.00156364	0.173787
Sutterella_wadsworthensis	1.98245	0.00830895	0.00209764	0.173787
Delftia_unclassified	30.8496	0.00116356	0.00352784	0.227546
Lachnospiraceae_bacterium_1_1_57FAA	1.50423	0.00206356	0.0078221	0.432451
Delftia_acidovorans	NA	0.000242155	0.00915169	0.442713
Bacteroides_finegoldii	2.38657	0.00531593	0.0166471	0.715827
Paraprevotella_clara	1.78812	0.000542611	0.0360317	0.717411
Paraprevotella_xylaniphila	1.79931	0.000162025	0.0360317	0.717411
Alistipes_putredinis	1.41801	0.0155729	0.0334856	0.717411
Chryseobacterium_taeanense	NA	3.28936e-05	0.0360317	0.717411
Clostridium_nexile	1.35549	0.000652716	0.029974	0.717411
Clostridium_symbiosum	1.0864	5.21872e-05	0.0313538	0.717411
Flavonifractor_plautii	1.59192	0.000286812	0.0370755	0.717411
Eubacterium_eligens	1.52308	0.00623424	0.0368852	0.717411
Coprococcus_comes	1.35924	0.00121024	0.0268091	0.717411
Burkholderiales_bacterium_1_1_47	2.01217	0.000336168	0.0206584	0.717411
Parasutterella_excrementihominis	1.73969	0.000570654	0.0253699	0.717411
Bifidobacterium_dentium	16.9849	3.21696e-05	0.0590582	0.76332
Coriobacteriaceae_bacterium_phI	2.99462	0.000257299	0.0590582	0.76332
Bacteroides_nordii	1.76062	0.000118125	0.0516033	0.76332
Barnesiella_intestinihominis	1.6775	0.00256379	0.050058	0.76332
Weissella_cibaria	3.99266	3.0136e-05	0.0590582	0.76332
Clostridium_asparagiforme	2.46079	0.000285991	0.0567998	0.76332
Eubacterium_limosum	NA	8.47028e-05	0.0590582	0.76332
Veillonella_dispar	1.95889	3.79983e-05	0.0454469	0.76332
Pseudomonas_unclassified	6.7159	5.59158e-05	0.0591721	0.76332
Akkermansia_muciniphila	-1.75337	-0.00261527	0.0559184	0.76332
Eubacterium_hallii	1.15556	0.00133008	0.0634121	0.791628
Lachnospiraceae_bacterium_7_1_58FAA	1.61436	0.000188842	0.0657115	0.794699
Roseburia_intestinalis	1.3516	0.00308761	0.0796947	0.934601
Catenibacterium_mitsuokai	1.33734	0.00135666	0.0831311	0.946228
Methanobrevibacter_smithii	-2.60156	-0.000518673	0.371093	1
Methanobrevibacter_unclassified	-65.4602	-7.52846e-05	0.422678	1
Methanosphaera_stadtmanae	1	0	1	1
Actinomyces_cardiffensis	NA	8.32192e-06	1	1
Actinomyces_graevenitzii	1.89543	1.12041e-05	0.204894	1
Actinomyces_odontolyticus	NA	-4.525e-06	0.181449	1
Actinomyces_turicensis	1	0	1	1
Rothia_dentocariosa	NA	-1.78e-06	1	1
Rothia_mucilaginosa	-2.38548	-2.73457e-05	0.230024	1
Rothia_unclassified	1	0	1	1
Bifidobacterium_adolescentis	-1.42495	-0.00642922	0.44664	1
Bifidobacterium_angulatum	1	0	1	1
Bifidobacterium_animalis	1	0	1	1
Bifidobacterium_bifidum	-1.81992	-0.00242123	0.209287	1
Bifidobacterium_breve	2.34285	0.000259382	0.799846	1
Bifidobacterium_catenulatum	-1.38262	-0.000120392	0.168167	1
Bifidobacterium_longum	-1.01518	-0.000217962	0.433555	1
Bifidobacterium_pseudocatenulatum	1.05968	0.000423054	0.376459	1
Gardnerella_vaginalis	1	0	1	1
Adlercreutzia_equolifaciens	-1.21463	-4.67922e-05	0.542057	1
Collinsella_aerofaciens	-1.03471	-0.000288093	0.21336	1
Collinsella_intestinalis	1.48679	1.41388e-05	1	1
Collinsella_stercoris	1	0	1	1
Collinsella_tanakaei	-1.55468	-0.00039716	0.441209	1
Collinsella_unclassified	4.34027	2.18035e-05	0.855132	1
Eggerthella_lenta	1.1013	9.31205e-06	0.444469	1
Eggerthella_unclassified	-1.03469	-3.41314e-05	0.617382	1
Gordonibacter_pamelaeae	1.88062	2.22424e-05	0.155132	1
Olsenella_uli	NA	2.99417e-06	1	1
Olsenella_unclassified	1	0	1	1
Slackia_piriformis	1.66159	1.51008e-05	0.371093	1
Bacteroides_caccae	-1.12373	-0.00181812	0.965505	1
Bacteroides_cellulosilyticus	1.87049	0.00219539	0.115332	1
Bacteroides_clarus	-2.1411	-0.00244586	0.475076	1
Bacteroides_coprocola	1.01454	0.000371758	0.398305	1
Bacteroides_coprophilus	-1.34963	-0.00245931	0.529368	1
Bacteroides_eggerthii	-1.01648	-0.000387261	0.843282	1
Bacteroides_faecis	1.84692	0.000126969	0.84243	1
Bacteroides_fragilis	-1.3367	-0.00253463	0.602113	1
Bacteroides_intestinalis	2.07036	0.00082078	0.206603	1
Bacteroides_massiliensis	-1.22641	-0.00485138	0.896675	1
Bacteroides_oleiciplenus	NA	-2e-07	1	1
Bacteroides_ovatus	-1.01179	-0.000235517	0.601613	1
Bacteroides_plebeius	1.18234	0.00267266	0.540818	1
Bacteroides_salyersiae	-1.23015	-0.000510464	0.224307	1
Bacteroides_sp_1_1_6	1	0	1	1
Bacteroides_sp_2_1_22	-1.77312	-0.000893707	1	1
Bacteroides_sp_3_1_19	2.05094	0.000448215	1	1
Bacteroides_sp_3_1_40A	1	0	1	1
Bacteroides_sp_3_2_5	2.19319	0.000112795	1	1
Bacteroides_sp_4_3_47FAA	-3.99072	-0.00208561	1	1
Bacteroides_sp_D2	NA	0.000588789	1	1
Bacteroides_stercoris	-1.07379	-0.00353935	0.914169	1
Bacteroides_thetaiotaomicron	-1.21176	-0.00420402	0.994698	1
Bacteroides_uniformis	-1.04718	-0.00189069	0.695382	1
Bacteroides_vulgatus	-1.05035	-0.00126681	0.620232	1
Bacteroides_xylanisolvens	-1.2907	-0.00130543	0.451903	1
Bacteroidales_bacterium_ph8	-1.49992	-0.00118745	0.965263	1
Butyricimonas_synergistica	-4.11245	-0.000144207	0.181449	1
Coprobacter_fastidiosus	1.18143	6.79691e-05	0.938176	1
Odoribacter_laneus	-1.16254	-2.17033e-05	1	1
Odoribacter_splanchnicus	1.35575	0.00126264	0.154674	1
Odoribacter_unclassified	-1.14723	-1.90013e-05	0.833635	1
Parabacteroides_distasonis	-1.00915	-7.49401e-05	0.850828	1
Parabacteroides_goldsteinii	1.12187	5.81217e-05	0.338763	1
Parabacteroides_johnsonii	-1.45043	-0.000473732	0.79365	1
Parabacteroides_merdae	-1.31708	-0.0021808	0.415481	1
Parabacteroides_unclassified	1.07076	0.000944587	0.138996	1
Porphyromonas_bennonis	1	0	1	1
Porphyromonas_endodontalis	1	0	1	1
Porphyromonas_uenonis	1	0	1	1
Paraprevotella_unclassified	1.8218	0.00127982	0.108319	1
Prevotella_bivia	1	0	1	1
Prevotella_copri	-1.09079	-0.00540111	0.776105	1
Prevotella_disiens	1	0	1	1
Prevotella_stercorea	2.14805	0.00378916	1	1
Prevotella_timonensis	1	0	1	1
Prevotella_veroralis	1	0	1	1
Alistipes_finegoldii	1.16008	0.000224957	0.111933	1
Alistipes_indistinctus	-1.29468	-0.000385318	0.380534	1
Alistipes_onderdonkii	1.36316	0.00164587	0.338495	1
Alistipes_senegalensis	1.09403	2.83099e-05	0.728158	1
Alistipes_shahii	1.33614	0.00184077	0.110118	1
Alistipes_sp_AP11	-3.491	-0.000499381	1	1
Alistipes_unclassified	-1.47913	-0.000173054	0.294507	1
Bacillus_licheniformis	1	0	1	1
Gemella_morbillorum	1	0	1	1
Gemella_sanguinis	1	0	1	1
Macrococcus_caseolyticus	1	0	1	1
Staphylococcus_aureus	NA	-5.1625e-06	0.181449	1
Staphylococcus_carnosus	1	0	1	1
Granulicatella_unclassified	NA	4.5775e-06	0.371093	1
Enterococcus_asini	1	0	1	1
Enterococcus_avium	-1.66438	-7.755e-06	1	1
Enterococcus_casseliflavus	1	0	1	1
Enterococcus_dispar	NA	-5.945e-06	1	1
Enterococcus_faecalis	NA	0.000652315	1	1
Enterococcus_faecium	-2.11542	-9.90828e-05	0.293622	1
Enterococcus_gallinarum	NA	-1.5625e-06	1	1
Enterococcus_hirae	NA	-9.4975e-06	1	1
Enterococcus_mundtii	1	0	1	1
Enterococcus_raffinosus	NA	-8.2975e-06	1	1
Enterococcus_sulfureus	1	0	1	1
Lactobacillus_amylovorus	1	0	1	1
Lactobacillus_casei_paracasei	3.00101	2.33468e-05	0.787406	1
Lactobacillus_crispatus	1	0	1	1
Lactobacillus_delbrueckii	NA	2.42724e-06	1	1
Lactobacillus_farciminis	NA	2.77144e-06	1	1
Lactobacillus_fermentum	NA	-5.4325e-06	1	1
Lactobacillus_gasseri	NA	4.87922e-07	1	1
Lactobacillus_johnsonii	1	0	1	1
Lactobacillus_kefiranofaciens	1	0	1	1
Lactobacillus_mucosae	-1.2362	-0.000112129	1	1
Lactobacillus_plantarum	1	0	1	1
Lactobacillus_ruminis	-4.72408	-0.000321533	1	1
Lactobacillus_sakei	1	0	1	1
Lactobacillus_salivarius	NA	5.00433e-07	1	1
Lactobacillus_vaginalis	1	0	1	1
Pediococcus_acidilactici	NA	-1.135e-05	1	1
Pediococcus_lolii	NA	-4.6125e-05	1	1
Pediococcus_pentosaceus	1	0	1	1
Pediococcus_unclassified	NA	-6.425e-05	1	1
Leuconostoc_citreum	1	0	1	1
Leuconostoc_gelidum	1	0	1	1
Leuconostoc_lactis	6.17606	6.38411e-06	1	1
Leuconostoc_unclassified	NA	9.05e-07	1	1
Weissella_confusa	1.83795	3.55588e-06	1	1
Weissella_unclassified	-1.78406	-6.32304e-06	0.855132	1
Lactococcus_garvieae	NA	4.155e-06	1	1
Lactococcus_lactis	1	0	1	1
Streptococcus_anginosus	NA	-6.695e-06	1	1
Streptococcus_australis	-2.16884	-5.28996e-05	0.185016	1
Streptococcus_gallolyticus	1	0	1	1
Streptococcus_gordonii	NA	-1.01875e-05	1	1
Streptococcus_infantarius	1.71147	5.69617e-05	0.833935	1
Streptococcus_infantis	NA	-3.1925e-06	0.371093	1
Streptococcus_lutetiensis	NA	3.0925e-06	1	1
Streptococcus_macedonicus	-2.19906	-3.68479e-06	0.589639	1
Streptococcus_mitis_oralis_pneumoniae	-1.77553	-2.5825e-06	1	1
Streptococcus_mutans	NA	-5.025e-07	1	1
Streptococcus_parasanguinis	2.12405	0.000247364	0.130121	1
Streptococcus_pasteurianus	-2.76608	-8.0008e-05	0.422678	1
Streptococcus_salivarius	1.0489	5.81321e-05	0.264133	1
Streptococcus_sanguinis	NA	-1.4625e-06	0.181449	1
Streptococcus_sobrinus	1	0	1	1
Streptococcus_thermophilus	55.6017	0.000223185	0.201243	1
Streptococcus_vestibularis	-10.0585	-2.39359e-05	0.17753	1
Butyricicoccus_pullicaecorum	1	0	1	1
Clostridiaceae_bacterium_JC118	-1.05546	-1.1921e-05	0.629261	1
Clostridium_bolteae	-1.13083	-0.000109217	0.402183	1
Clostridium_butyricum	143.3	0.000729644	0.371093	1
Clostridium_celatum	NA	6.73164e-06	1	1
Clostridium_citroniae	3.11141	0.000184264	0.501948	1
Clostridium_clostridioforme	6.10399	0.000186311	0.155132	1
Clostridium_hathewayi	-3.16763	-0.000896284	0.181231	1
Clostridium_hylemonae	1	0	1	1
Clostridium_methylpentosum	1	0	1	1
Clostridium_perfringens	36.9887	5.59625e-05	0.17753	1
Clostridium_scindens	2.74651	1.15881e-05	1	1
Clostridium_sp_ATCC_BAA_442	NA	0.000231648	1	1
Clostridium_sp_D5	NA	-0.000196685	1	1
Clostridium_sp_L2_50	1	0	1	1
Finegoldia_magna	1	0	1	1
Parvimonas_micra	1	0	1	1
Parvimonas_unclassified	NA	8.56e-06	1	1
Peptoniphilus_harei	1	0	1	1
Clostridiales_bacterium_1_7_47FAA	-1.3064	-3.50984e-05	0.219677	1
Pseudoflavonifractor_capillosus	-1.21479	-1.21867e-06	1	1
Eubacterium_ramulus	1.00304	3.1367e-06	0.824834	1
Eubacterium_rectale	-1.32319	-0.00786085	0.41066	1
Eubacterium_siraeum	1.03921	0.000125662	0.84243	1
Eubacterium_sp_3_1_31	4.26005	2.29156e-05	0.181449	1
Eubacterium_ventriosum	1.41656	0.000583877	0.657012	1
Pseudoramibacter_alactolyticus	NA	-9.5e-07	1	1
Anaerostipes_caccae	1.24786	4.78784e-06	0.583882	1
Anaerostipes_hadrus	1.21676	0.000139358	0.510418	1
Anaerostipes_unclassified	-1.9196	-6.06797e-05	0.624835	1
Blautia_hansenii	1	0	1	1
Blautia_hydrogenotrophica	2.31037	7.96264e-05	0.150786	1
Blautia_producta	-3.32721	-2.99906e-05	0.787406	1
Ruminococcus_gnavus	-1.15668	-0.00103715	0.607106	1
Ruminococcus_obeum	1.23184	0.00148732	0.100031	1
Ruminococcus_torques	1.02104	0.00014795	0.476208	1
Butyrivibrio_crossotus	1	0	1	1
Coprococcus_catus	-1.05309	-6.84219e-05	0.974101	1
Coprococcus_eutactus	1	0	1	1
Coprococcus_sp_ART55_1	5.47358	0.00223862	0.181449	1
Dorea_unclassified	3.7232	0.000829628	0.102918	1
Lachnospiraceae_bacterium_1_4_56FAA	1.02116	4.42621e-06	0.433095	1
Lachnospiraceae_bacterium_2_1_46FAA	1.64845	6.2777e-05	1	1
Lachnospiraceae_bacterium_2_1_58FAA	1.11924	0.000119117	0.965263	1
Lachnospiraceae_bacterium_3_1_46FAA	1.29745	0.000194105	0.144339	1
Lachnospiraceae_bacterium_3_1_57FAA_CT1	-2.53062	-0.000100816	1	1
Lachnospiraceae_bacterium_4_1_37FAA	2.93384	2.92562e-05	0.208413	1
Lachnospiraceae_bacterium_5_1_57FAA	4.49675	7.05219e-05	0.195539	1
Lachnospiraceae_bacterium_5_1_63FAA	1.58022	0.00233386	0.381571	1
Lachnospiraceae_bacterium_6_1_63FAA	2.27292	1.58861e-05	0.422678	1
Lachnospiraceae_bacterium_8_1_57FAA	1.28101	0.000280562	0.269666	1
Lachnospiraceae_bacterium_9_1_43BFAA	1.3768	9.49573e-05	0.236137	1
Roseburia_hominis	-1.23202	-0.000781499	0.478487	1
Roseburia_inulinivorans	1.06292	0.000655209	0.652403	1
Roseburia_unclassified	-1.4263	-0.000181729	0.401678	1
Oscillibacter_sp_KLE_1745	1	0	1	1
Oscillibacter_unclassified	1.1621	0.000861568	0.326144	1
Clostridium_bartlettii	-1.34345	-0.000371084	0.972752	1
Clostridium_bifermentans	1	0	1	1
Clostridium_difficile	NA	-1.10575e-05	1	1
Clostridium_glycolicum	NA	-2.4425e-06	1	1
Clostridium_hiranonis	NA	2.14767e-05	1	1
Clostridium_sordellii	1	0	1	1
Peptostreptococcaceae_noname_unclassified	1.85888	0.00032345	0.253076	1
Peptostreptococcus_anaerobius	1	0	1	1
Peptostreptococcus_unclassified	1	0	1	1
Anaerotruncus_colihominis	1.03907	5.32559e-06	0.843282	1
Anaerotruncus_unclassified	-3.09311	-6.51654e-05	0.366986	1
Faecalibacterium_prausnitzii	1.14561	0.00414737	0.129996	1
Ruminococcaceae_bacterium_D16	1.56111	4.87475e-05	1	1
Ruminococcus_bromii	-1.0013	-1.57139e-05	0.667686	1
Ruminococcus_callidus	2.26491	0.000658397	0.116552	1
Ruminococcus_champanellensis	1	0	1	1
Ruminococcus_lactaris	1.12111	0.000400506	0.572082	1
Ruminococcus_sp_5_1_39BFAA	1.06772	0.000818986	0.360545	1
Subdoligranulum_sp_4_3_54A2FAA	1.2985	0.000154553	0.674987	1
Subdoligranulum_unclassified	-1.0717	-0.00192482	0.137224	1
Coprobacillus_sp_29_1	3.27777	0.000189653	1	1
Coprobacillus_unclassified	1.94394	0.000992711	0.637332	1
Clostridium_innocuum	2.08862	2.33317e-05	0.221272	1
Clostridium_ramosum	3.16338	0.000412722	0.197326	1
Erysipelotrichaceae_bacterium_21_3	2.02904	9.89937e-06	0.293622	1
Erysipelotrichaceae_bacterium_2_2_44A	1.50627	1.06313e-05	0.187401	1
Erysipelotrichaceae_bacterium_3_1_53	2.18478	1.60928e-05	0.201243	1
Erysipelotrichaceae_bacterium_6_1_45	-4.71632	-3.16536e-05	0.350529	1
Eubacterium_biforme	-1.20342	-0.000984551	1	1
Eubacterium_cylindroides	4.13367	0.000123012	0.371093	1
Eubacterium_dolichum	-49.377	-1.33037e-05	1	1
Holdemania_filiformis	-1.07022	-1.91306e-05	0.843282	1
Holdemania_sp_AP2	1	0	1	1
Holdemania_unclassified	1.38408	7.91062e-05	0.376459	1
Solobacterium_moorei	NA	5.235e-06	1	1
Turicibacter_sanguinis	-12.0168	-0.000170487	0.855132	1
Turicibacter_unclassified	-3.21814	-0.00012425	0.855132	1
Acidaminococcus_fermentans	7.71431	8.23678e-05	0.789268	1
Acidaminococcus_intestini	6.02491	7.65636e-05	0.293622	1
Acidaminococcus_sp_BV3L6	NA	-5.99651e-05	1	1
Acidaminococcus_unclassified	1.35103	0.00145737	0.666137	1
Phascolarctobacterium_succinatutens	1.16476	0.000739426	0.589639	1
Anaeroglobus_geminatus	NA	7.22347e-06	1	1
Dialister_invisus	-1.92391	-2.8745e-05	0.789268	1
Dialister_succinatiphilus	-1.44523	-8.06271e-05	1	1
Megamonas_funiformis	-1.11085	-0.000554575	0.489854	1
Megamonas_hypermegale	-1.10871	-0.000602655	0.92564	1
Megamonas_rupellensis	-1.99313	-0.00352896	0.138683	1
Megamonas_unclassified	-1.43267	-0.0106035	0.314206	1
Megasphaera_elsdenii	1	0	1	1
Megasphaera_micronuciformis	NA	2.28173e-06	1	1
Megasphaera_unclassified	1.15756	0.000378796	0.779828	1
Mitsuokella_multacida	1	0	1	1
Mitsuokella_unclassified	1	0	1	1
Veillonella_atypica	3.11368	9.49738e-05	0.107973	1
Veillonella_parvula	-2.62118	-0.000691939	0.0977728	1
Veillonella_unclassified	-2.17842	-0.000703823	0.797605	1
Fusobacterium_mortiferum	4.34969	0.000429084	0.100348	1
Fusobacterium_nucleatum	8.48493	1.42775e-05	1	1
Fusobacterium_ulcerans	-3.88729	-0.00111034	0.905695	1
Fusobacterium_varium	-3.35311	-3.80043e-05	0.833935	1
Acetobacter_unclassified	1	0	1	1
Achromobacter_piechaudii	1	0	1	1
Achromobacter_unclassified	1	0	1	1
Bordetella_unclassified	1	0	1	1
Burkholderia_unclassified	1	0	1	1
Comamonas_unclassified	3.56892	7.74528e-06	0.422678	1
Oxalobacter_formigenes	-1.16626	-3.57296e-05	0.168167	1
Sutterella_parvirubra	1.61954	0.000461683	1	1
Neisseria_unclassified	1	0	1	1
Bilophila_sp_4_1_30	1	0	1	1
Bilophila_unclassified	1.07085	0.000393936	0.717299	1
Bilophila_wadsworthia	-1.02525	-7.79673e-06	0.707119	1
Desulfovibrio_desulfuricans	1.04373	5.96571e-06	0.553617	1
Desulfovibrio_piger	1.44919	3.25757e-05	1	1
Campylobacter_hominis	1	0	1	1
Aeromonas_veronii	1	0	1	1
Succinatimonas_hippei	1.16752	6.46699e-06	0.181449	1
Cedecea_davisae	1	0	1	1
Citrobacter_freundii	16.9668	0.000143505	0.418492	1
Citrobacter_koseri	1	0	1	1
Citrobacter_unclassified	12.8867	5.37446e-05	0.280713	1
Cronobacter_malonaticus	1	0	1	1
Cronobacter_sakazakii	1	0	1	1
Enterobacter_aerogenes	19.8784	3.53027e-05	0.181449	1
Enterobacter_cloacae	13.5824	0.00089424	0.127443	1
Enterobacter_hormaechei	1	0	1	1
Escherichia_coli	-1.42087	-0.0133712	0.438634	1
Escherichia_fergusonii	-11.3823	-8.13747e-05	1	1
Escherichia_unclassified	1.00895	4.29967e-05	0.604342	1
Klebsiella_oxytoca	NA	-1.2265e-05	1	1
Klebsiella_pneumoniae	-1.06244	-0.000247659	0.681102	1
Klebsiella_sp_MS_92_3	1	0	1	1
Klebsiella_unclassified	4.25882	2.38644e-05	0.406941	1
Klebsiella_variicola	1	0	1	1
Morganella_morganii	NA	-6.41325e-05	1	1
Plesiomonas_shigelloides	4.52873	1.51912e-05	0.422678	1
Proteus_mirabilis	1	0	1	1
Raoultella_ornithinolytica	NA	2.59813e-06	1	1
Serratia_marcescens	1	0	1	1
Shigella_sonnei	NA	2.1745e-05	0.371093	1
Actinobacillus_unclassified	1.60969	2.14e-06	1	1
Aggregatibacter_segnis	1	0	1	1
Haemophilus_haemolyticus	20.1538	3.735e-06	1	1
Haemophilus_parainfluenzae	-1.12549	-0.000502034	0.819462	1
Haemophilus_pittmaniae	-3.13394	-0.000158685	1	1
Haemophilus_sputorum	-2.1141	-1.29625e-05	1	1
Acinetobacter_junii	NA	-4.2475e-06	1	1
Acinetobacter_unclassified	1	0	1	1
Pseudomonas_aeruginosa	1	0	1	1
Stenotrophomonas_maltophilia	1	0	1	1
Brachyspira_pilosicoli	1	0	1	1
Pyramidobacter_piscolens	NA	-0.000108097	1	1
Synergistes_sp_3_1_syn1	1	0	1	1
Candida_glabrata	1	0	1	1
Saccharomyces_cerevisiae	NA	-2.775e-07	1	1
Fusarium_unclassified	1	0	1	1
Giardia_intestinalis	1	0	1	1
Erwinia_phage_phiEa21_4	1	0	1	1
Enterobacteria_phage_phiP27	NA	-3.69575e-05	1	1
Klebsiella_phage_0507_KN2_1	1	0	1	1
Klebsiella_phage_JD001	1	0	1	1
Enterobacteria_phage_PsP3	NA	-7.94425e-05	1	1
Epsilon15likevirus_unclassified	NA	-1.4525e-06	1	1
Salmonella_phage_HK620	1	0	1	1
Enterobacteria_phage_T3	1	0	1	1
C2likevirus_unclassified	NA	1.77e-06	1	1
Enterobacteria_phage_mEp235	1	0	1	1
Enterobacteria_phage_JL1	1	0	1	1
Lactobacillus_phage_PL_1	NA	-2.17375e-05	1	1
Salmonella_phage_iEPS5	1	0	1	1
Staphylococcus_phage_PVL	NA	-4.6595e-05	1	1
Staphylococcus_phage_phiETA3	1	0	1	1
Staphylococcus_phage_phiSLT	1	0	1	1
Staphylococcus_phage_tp310_2	NA	-0.000111047	1	1
Klebsiella_phage_KP36	NA	-0.000255445	1	1
Pneumovirus_unclassified	1	0	1	1
Vesicular_stomatitis_Indiana_virus	1	0	1	1
Murine_coronavirus	1	0	1	1
Porcine_sapelovirus	NA	-0.000282417	1	1
Porcine_circovirus_1	1	0	1	1
Orthohepadnavirus_unclassified	NA	-0.000123218	0.100348	1
Influenza_A_virus	1	0	1	1
Murine_osteosarcoma_virus	2.18664	7.83451e-05	0.905695	1
Porcine_type_C_oncovirus	NA	3.585e-06	1	1
Spleen_focus_forming_virus	1	0	1	1
Human_immunodeficiency_virus_1	1	0	1	1
Enterobacteria_phage_HK542	1	0	1	1
Tomato_leaf_curl_New_Delhi_betasatellite	1	0	1	1
