# Supplementary material for: Gut microbiome responses to dietary intervention with hypocholesterolemic vegetable oils
Source: NPJ Biofilms Microbiomes. 2022 Apr 11;8:24. doi: 10.1038/s41522-022-00287-y (PMC9001705; doi:10.1038/s41522-022-00287-y)
Supplement: Supplementary file 6 — Supp Table 8 [file 41522_2022_287_MOESM6_ESM.xlsx]

## Sheet: Genus-Time
feature	value	coef	stderr	N	pval	qval
Clostridium	Time	0.0133971	0.00158123	378	2.05448e-15	3.88298e-13
Delftia	Time	0.0116063	0.0015893	378	1.71229e-12	1.61812e-10
Clostridiales_noname	Time	0.00401647	0.00112936	378	0.00044929	0.021229
Dorea	Time	0.00143899	0.000428862	378	0.000915328	0.0288328
Burkholderiales_noname	Time	0.00247261	0.000730847	378	0.000831021	0.0288328
Lachnospiraceae_noname	Time	0.00204803	0.000625385	378	0.00120614	0.0325657
Klebsiella	Time	-0.00588523	0.00185187	378	0.00166895	0.0394291
Subdoligranulum	Time	0.00187858	0.000610622	378	0.00232637	0.0488538
Parabacteroides	Time	0.00159972	0.00057528	378	0.00583411	0.110265
Sutterella	Time	0.00159081	0.000612775	378	0.00998531	0.171566
Coprobacter	Time	0.00300488	0.00125139	378	0.0170682	0.248145
Parasutterella	Time	0.00213698	0.00090597	378	0.0191023	0.257881
Coriobacteriaceae_noname	Time	0.00111072	0.000518662	378	0.0331958	0.372853
Veillonella	Time	0.00382247	0.00178842	378	0.0335371	0.372853
Blautia	Time	0.000886835	0.000437728	378	0.0438231	0.435924
Catenibacterium	Time	0.000729887	0.000359458	378	0.0433578	0.435924
Coprococcus	Time	0.000990407	0.000504512	378	0.0507389	0.452773
Holdemania	Time	0.00207609	0.00112529	378	0.0662233	0.481392
Enterobacter	Time	-0.00338695	0.00191858	378	0.0787223	0.551056
Phascolarctobacterium	Time	0.000275983	0.000159691	378	0.085177	0.555119
Barnesiella	Time	0.0010659	0.000686386	378	0.121705	0.597726
Streptococcus	Time	0.00212951	0.00134591	378	0.114861	0.597726
Flavonifractor	Time	0.00196193	0.00126849	378	0.123205	0.597726
Faecalibacterium	Time	0.000873051	0.000560426	378	0.120532	0.597726
Coprobacillus	Time	-0.00209398	0.00132764	378	0.116003	0.597726
Megamonas	Time	-0.00145458	0.000960845	378	0.131321	0.597726
Akkermansia	Time	-0.00298041	0.00199266	378	0.13599	0.597726
Alistipes	Time	0.0012442	0.000854603	378	0.146675	0.619138
Collinsella	Time	-0.000616514	0.000435313	378	0.157941	0.648932
Oxalobacter	Time	-0.00124055	0.000897106	378	0.167943	0.661277
Megasphaera	Time	0.00135549	0.000995302	378	0.174456	0.669925
Sutterellaceae_unclassified	Time	0.00121908	0.00096048	378	0.20553	0.732927
Bacteroides	Time	-0.00040711	0.000333145	378	0.222846	0.746861
Bilophila	Time	0.00114232	0.00100717	378	0.257796	0.765946
Peptostreptococcaceae_noname	Time	0.0020245	0.00182434	378	0.268185	0.767983
Eubacterium	Time	0.00063601	0.000610018	378	0.298133	0.816625
Haemophilus	Time	0.00176641	0.00167484	378	0.29259	0.816625
Bifidobacterium	Time	-0.000863403	0.000924143	378	0.35106	0.819141
Eggerthella	Time	0.00118478	0.00124767	378	0.343234	0.819141
Paraprevotella	Time	0.000298757	0.00030336	378	0.325658	0.819141
Prevotella	Time	0.00104232	0.00107579	378	0.333534	0.819141
Oscillibacter	Time	0.000899235	0.000928447	378	0.333709	0.819141
Dialister	Time	0.0010972	0.00109007	378	0.315123	0.819141
Fusobacterium	Time	-0.000822259	0.000877884	378	0.349845	0.819141
Slackia	Time	-0.000300408	0.000343313	378	0.382396	0.840382
Roseburia	Time	0.000674921	0.000803217	378	0.401556	0.866156
Adlercreutzia	Time	0.000529413	0.000885929	378	0.550659	0.921635
Bacteroidales_noname	Time	0.000510159	0.000903985	378	0.573024	0.921635
Lactobacillus	Time	0.000750714	0.00120212	378	0.532872	0.921635
Anaerostipes	Time	-0.000617368	0.00105553	378	0.55915	0.921635
Escherichia	Time	-0.000871437	0.00148172	378	0.556978	0.921635
Gammaretrovirus	Time	-0.000375294	0.000670656	378	0.576256	0.921635
Odoribacter	Time	-0.000577734	0.0011667	378	0.620901	0.933689
Mitsuokella	Time	-0.000306554	0.000621842	378	0.622459	0.933689
Clostridiaceae_noname	Time	0.000637656	0.00136884	378	0.641735	0.934529
Gordonibacter	Time	0.000121028	0.000766113	378	0.874602	0.993299
Enterococcus	Time	6.20261e-05	0.00141674	378	0.965114	0.993299
Ruminococcus	Time	-0.000230813	0.00135056	378	0.864439	0.993299
Erysipelotrichaceae_noname	Time	0.000190654	0.00115545	378	0.869074	0.993299
Acidaminococcaceae_unclassified	Time	0.000290546	0.00127427	378	0.819824	0.993299
Acidaminococcus	Time	0.000187378	0.00095296	378	0.844278	0.993299
Desulfovibrio	Time	-0.000246029	0.000931171	378	0.791831	0.993299
Anaerotruncus	Time	1.98784e-05	0.00142104	378	0.98885	0.99411

## Sheet: Genus-Group
feature	value	coef	stderr	N	pval	qval
Mitsuokella	C	-0.597288	0.16246	378	0.000351676	0.021229
Enterococcus	B	0.305705	0.120008	378	0.012086	0.190354
Odoribacter	C	0.441711	0.195213	378	0.0254071	0.32013
Ruminococcus	C	-0.514968	0.263244	378	0.0527037	0.452773
Mitsuokella	B	-0.319944	0.160421	378	0.0483187	0.452773
Lactobacillus	B	0.365178	0.194133	378	0.0623262	0.481392
Acidaminococcus	C	-0.60659	0.320989	378	0.0611443	0.481392
Akkermansia	C	0.557286	0.29799	378	0.0638398	0.481392
Megasphaera	C	-0.410521	0.235038	378	0.0831997	0.555119
Slackia	C	-0.196762	0.127397	378	0.125042	0.597726
Parabacteroides	C	-0.153825	0.100934	378	0.130073	0.597726
Streptococcus	C	-0.315181	0.18985	378	0.0994297	0.597726
Holdemania	C	0.292803	0.1833	378	0.112743	0.597726
Acidaminococcus	B	-0.477005	0.31696	378	0.134904	0.597726
Megasphaera	B	-0.366773	0.232088	378	0.116601	0.597726
Enterobacter	B	0.229525	0.152652	378	0.135252	0.597726
Bacteroidales_noname	C	-0.500881	0.343561	378	0.147414	0.619138
Delftia	B	0.126752	0.0915763	378	0.16715	0.661277
Bacteroides	B	-0.0972278	0.0716761	378	0.177428	0.669925
Escherichia	B	0.267592	0.198803	378	0.180773	0.669925
Prevotella	B	0.561161	0.429705	378	0.194016	0.705174
Parabacteroides	B	-0.125434	0.0996672	378	0.210583	0.737041
Eggerthella	B	-0.294306	0.241468	378	0.225244	0.746861
Gordonibacter	C	-0.161165	0.131224	378	0.221731	0.746861
Barnesiella	C	-0.350781	0.311331	378	0.262058	0.765946
Paraprevotella	B	0.164381	0.146262	378	0.26325	0.765946
Lachnospiraceae_noname	B	-0.11923	0.104784	378	0.25739	0.765946
Erysipelotrichaceae_noname	B	0.322539	0.276731	378	0.246059	0.765946
Dialister	B	0.220567	0.196324	378	0.26342	0.765946
Megamonas	B	-0.443738	0.374474	378	0.238316	0.765946
Akkermansia	B	0.344708	0.29425	378	0.24367	0.765946
Desulfovibrio	C	-0.17812	0.169409	378	0.295128	0.816625
Paraprevotella	C	0.144705	0.148121	378	0.330516	0.819141
Enterococcus	C	0.122196	0.121533	378	0.316649	0.819141
Clostridiaceae_noname	B	-0.178327	0.176655	378	0.314735	0.819141
Acidaminococcaceae_unclassified	C	-0.122836	0.129956	378	0.346403	0.819141
Delftia	C	0.0868321	0.0927402	378	0.349726	0.819141
Dorea	C	-0.127392	0.138029	378	0.357846	0.824792
Gammaretrovirus	C	-0.0379328	0.0415383	378	0.362924	0.826417
Burkholderiales_noname	B	-0.20644	0.231035	378	0.373311	0.839949
Acidaminococcaceae_unclassified	B	-0.112763	0.128325	378	0.38126	0.840382
Eggerthella	C	0.205082	0.244537	378	0.40329	0.866156
Barnesiella	B	0.252487	0.307424	378	0.413065	0.877183
Bifidobacterium	B	-0.0833355	0.140673	378	0.554667	0.921635
Adlercreutzia	C	-0.166219	0.217196	378	0.445563	0.921635
Collinsella	B	0.134988	0.216657	378	0.534405	0.921635
Coriobacteriaceae_noname	B	0.109779	0.192937	378	0.570402	0.921635
Coriobacteriaceae_noname	C	-0.114165	0.195389	378	0.560091	0.921635
Alistipes	B	-0.212684	0.289729	378	0.464299	0.921635
Alistipes	C	-0.208716	0.293412	378	0.478219	0.921635
Streptococcus	B	-0.0988533	0.187467	378	0.598928	0.921635
Clostridiaceae_noname	C	-0.0936979	0.178901	378	0.6014	0.921635
Clostridium	C	0.125263	0.170602	378	0.464199	0.921635
Eubacterium	B	0.0634976	0.118554	378	0.593202	0.921635
Anaerostipes	B	-0.126977	0.19815	378	0.522837	0.921635
Anaerostipes	C	0.127833	0.200669	378	0.525285	0.921635
Coprococcus	B	0.136158	0.24029	378	0.571992	0.921635
Lachnospiraceae_noname	C	-0.0556703	0.106116	378	0.600793	0.921635
Roseburia	B	0.0793511	0.123414	378	0.521441	0.921635
Peptostreptococcaceae_noname	B	-0.125881	0.206759	378	0.54376	0.921635
Anaerotruncus	B	0.119129	0.169212	378	0.48275	0.921635
Catenibacterium	C	0.159233	0.266644	378	0.551488	0.921635
Coprobacillus	B	-0.155927	0.264672	378	0.556853	0.921635
Dialister	C	-0.117819	0.198819	378	0.554543	0.921635
Oxalobacter	C	0.0680786	0.124604	378	0.585808	0.921635
Parasutterella	B	-0.19042	0.25397	378	0.454823	0.921635
Sutterella	C	-0.17892	0.236634	378	0.451032	0.921635
Sutterellaceae_unclassified	C	-0.118542	0.209627	378	0.572771	0.921635
Bilophila	B	-0.143739	0.193122	378	0.458119	0.921635
Bilophila	C	0.104162	0.195576	378	0.595278	0.921635
Enterobacter	C	-0.101099	0.154592	378	0.514352	0.921635
Haemophilus	C	-0.124626	0.240111	378	0.60467	0.921635
Bifidobacterium	C	0.0665013	0.142461	378	0.641467	0.934529
Odoribacter	B	0.0896228	0.192763	378	0.642797	0.934529
Klebsiella	C	-0.103124	0.218902	378	0.638407	0.934529
Gammaretrovirus	B	-0.0178987	0.041017	378	0.663331	0.957019
Veillonella	C	-0.0939021	0.230146	378	0.683975	0.979328
Adlercreutzia	B	-0.0666008	0.21447	378	0.756678	0.993299
Collinsella	C	-0.055048	0.21941	378	0.802317	0.993299
Gordonibacter	B	-0.0494416	0.129577	378	0.703446	0.993299
Slackia	B	-0.0431994	0.125798	378	0.731882	0.993299
Bacteroides	C	0.0206402	0.0725871	378	0.77662	0.993299
Bacteroidales_noname	B	0.0796443	0.339249	378	0.814781	0.993299
Coprobacter	B	0.0374643	0.233755	378	0.87293	0.993299
Coprobacter	C	0.0687016	0.236726	378	0.77214	0.993299
Prevotella	C	-0.0525654	0.435167	378	0.904052	0.993299
Lactobacillus	C	-0.0106455	0.1966	378	0.956905	0.993299
Clostridium	B	0.00475402	0.168461	378	0.977532	0.993299
Clostridiales_noname	B	0.0276186	0.170119	378	0.871298	0.993299
Clostridiales_noname	C	0.0463187	0.172282	378	0.788492	0.993299
Flavonifractor	B	-0.00793405	0.232221	378	0.9728	0.993299
Flavonifractor	C	-0.00910587	0.235172	378	0.969176	0.993299
Eubacterium	C	-0.0224236	0.120061	378	0.85215	0.993299
Blautia	B	-0.0147024	0.0512729	378	0.774787	0.993299
Blautia	C	-0.0113945	0.0519246	378	0.826669	0.993299
Coprococcus	C	-0.0137782	0.243344	378	0.95494	0.993299
Dorea	B	-0.0304395	0.136297	378	0.823647	0.993299
Roseburia	C	-0.012474	0.124982	378	0.920661	0.993299
Oscillibacter	B	0.00491745	0.163866	378	0.976109	0.993299
Oscillibacter	C	0.0122524	0.165949	378	0.941264	0.993299
Peptostreptococcaceae_noname	C	-0.0246711	0.209387	378	0.906398	0.993299
Faecalibacterium	C	-0.0514109	0.208469	378	0.80562	0.993299
Ruminococcus	B	-0.0282583	0.25994	378	0.913609	0.993299
Subdoligranulum	B	0.0210794	0.132506	378	0.873865	0.993299
Subdoligranulum	C	0.0356126	0.13419	378	0.791154	0.993299
Catenibacterium	B	0.0638322	0.263297	378	0.808848	0.993299
Coprobacillus	C	-0.0828692	0.268036	378	0.757713	0.993299
Erysipelotrichaceae_noname	C	0.0645199	0.280248	378	0.8183	0.993299
Holdemania	B	0.050033	0.181	378	0.782685	0.993299
Phascolarctobacterium	B	-0.0139925	0.0757383	378	0.853731	0.993299
Phascolarctobacterium	C	0.00577307	0.0767009	378	0.940124	0.993299
Megamonas	C	0.117902	0.379233	378	0.756406	0.993299
Veillonella	B	0.0647965	0.227257	378	0.776029	0.993299
Fusobacterium	B	-0.0171299	0.210655	378	0.935322	0.993299
Fusobacterium	C	0.026908	0.213333	378	0.899834	0.993299
Burkholderiales_noname	C	-0.0253169	0.233971	378	0.914009	0.993299
Oxalobacter	B	-0.00606151	0.12304	378	0.960788	0.993299
Parasutterella	C	-0.019451	0.257198	378	0.939839	0.993299
Sutterella	B	0.0245875	0.233665	378	0.916368	0.993299
Sutterellaceae_unclassified	B	-0.0597145	0.206996	378	0.773465	0.993299
Desulfovibrio	B	-0.00543242	0.167283	378	0.974146	0.993299
Escherichia	C	-0.0666872	0.20133	378	0.741032	0.993299
Klebsiella	B	0.0187642	0.216155	378	0.930964	0.993299
Haemophilus	B	0.0589059	0.237097	378	0.804204	0.993299
Faecalibacterium	B	0.00424389	0.205852	378	0.983585	0.994105
Anaerotruncus	C	0.000166245	0.171363	378	0.999228	0.999228

## Sheet: Family-Time
feature	value	coef	stderr	N	pval	qval
Clostridiaceae	Time	0.0131268	0.00155218	378	2.28014e-15	2.05212e-13
Comamonadaceae	Time	0.0117213	0.00159062	378	1.11083e-12	4.99872e-11
Sutterellaceae	Time	0.00428246	0.00107966	378	9.52129e-05	0.00285639
Burkholderiales_noname	Time	0.00247283	0.000730997	378	0.000832151	0.0187234
Porphyromonadaceae	Time	0.00164259	0.000559885	378	0.0036582	0.0658477
Lachnospiraceae	Time	0.000909408	0.000328512	378	0.00605578	0.0908367
Clostridiales_noname	Time	0.00320252	0.00121538	378	0.00893702	0.114905
Ruminococcaceae	Time	0.00098688	0.000498813	378	0.0489707	0.421291
Streptococcaceae	Time	0.00239573	0.00130029	378	0.0665874	0.428062
Prevotellaceae	Time	0.00144172	0.00106782	378	0.178183	0.628596
Rikenellaceae	Time	0.00124199	0.000854954	378	0.147557	0.628596
Veillonellaceae	Time	0.00178859	0.00122067	378	0.144104	0.628596
Oxalobacteraceae	Time	-0.00123992	0.000896855	378	0.16804	0.628596
Verrucomicrobiaceae	Time	-0.0029792	0.00199249	378	0.136114	0.628596
Bacteroidaceae	Time	-0.000408685	0.000333103	378	0.221009	0.656337
Desulfovibrionaceae	Time	0.00106471	0.000919408	378	0.24795	0.656337
Peptostreptococcaceae	Time	0.00202486	0.00182451	378	0.268143	0.670358
Eubacteriaceae	Time	0.000634347	0.000609825	378	0.299243	0.708733
Pasteurellaceae	Time	0.00176434	0.00167489	378	0.293169	0.708733
Bifidobacteriaceae	Time	-0.000865047	0.000924738	378	0.350455	0.718508
Oscillospiraceae	Time	0.000896555	0.000929375	378	0.33563	0.718508
Erysipelotrichaceae	Time	0.000839958	0.000871387	378	0.336008	0.718508
Fusobacteriaceae	Time	-0.000822214	0.000877863	378	0.34986	0.718508
Enterobacteriaceae	Time	-0.00136002	0.00145633	378	0.351271	0.718508
Bacteroidales_noname	Time	0.00050985	0.000905027	378	0.573698	0.849968
Lactobacillaceae	Time	0.000688875	0.00125855	378	0.584621	0.849968
Acidaminococcaceae	Time	0.000532262	0.000947557	378	0.574808	0.849968
Retroviridae	Time	-0.000425911	0.000672107	378	0.526856	0.849968
Coriobacteriaceae	Time	-4.97771e-05	0.000470982	378	0.915915	0.993003
Enterococcaceae	Time	6.03479e-05	0.00141649	378	0.966051	0.993003

## Sheet: Family-Group
feature	value	coef	stderr	N	pval	qval
Enterococcaceae	B	0.305328	0.119913	378	0.0121233	0.136387
Prevotellaceae	B	0.898824	0.438237	378	0.0423909	0.421291
Veillonellaceae	B	-0.474286	0.241181	378	0.0514911	0.421291
Lactobacillaceae	B	0.376563	0.196161	378	0.0572169	0.428062
Verrucomicrobiaceae	C	0.557232	0.297968	378	0.0638464	0.428062
Streptococcaceae	C	-0.327175	0.188995	378	0.0859369	0.515621
Coriobacteriaceae	C	-0.102007	0.0767857	378	0.186483	0.628596
Bacteroidaceae	B	-0.0985588	0.0717509	378	0.172057	0.628596
Bacteroidales_noname	C	-0.500808	0.34349	378	0.147389	0.628596
Porphyromonadaceae	C	-0.138407	0.0989086	378	0.164228	0.628596
Acidaminococcaceae	B	-0.519432	0.357987	378	0.149331	0.628596
Acidaminococcaceae	C	-0.542647	0.362537	378	0.137006	0.628596
Comamonadaceae	B	0.120724	0.0916524	378	0.188579	0.628596
Lachnospiraceae	C	-0.0537442	0.0436973	378	0.221074	0.656337
Erysipelotrichaceae	C	0.238964	0.199131	378	0.232431	0.656337
Veillonellaceae	C	-0.290464	0.244246	378	0.236642	0.656337
Enterobacteriaceae	B	0.228267	0.190807	378	0.233872	0.656337
Verrucomicrobiaceae	B	0.344563	0.294229	378	0.243834	0.656337
Erysipelotrichaceae	B	0.22277	0.196632	378	0.259446	0.667147
Enterococcaceae	C	0.122175	0.121437	378	0.316354	0.718508
Burkholderiales_noname	B	-0.206491	0.231085	378	0.373297	0.738546
Comamonadaceae	C	0.0820134	0.0928172	378	0.377479	0.738546
Porphyromonadaceae	B	-0.0787375	0.0976672	378	0.421695	0.8075
Desulfovibrionaceae	B	-0.120211	0.15582	378	0.441906	0.828574
Rikenellaceae	B	-0.213967	0.289716	378	0.461594	0.847825
Bifidobacteriaceae	B	-0.0846839	0.140657	378	0.548244	0.849968
Prevotellaceae	C	0.286432	0.443807	378	0.519871	0.849968
Rikenellaceae	C	-0.208724	0.293399	378	0.478182	0.849968
Streptococcaceae	B	-0.108997	0.186623	378	0.560259	0.849968
Clostridiaceae	C	0.11501	0.165379	378	0.488095	0.849968
Eubacteriaceae	B	0.062302	0.118512	378	0.600043	0.849968
Peptostreptococcaceae	B	-0.12667	0.206724	378	0.541172	0.849968
Ruminococcaceae	C	-0.0510176	0.0802774	378	0.526272	0.849968
Oxalobacteraceae	C	0.068086	0.124575	378	0.585682	0.849968
Pasteurellaceae	C	-0.124694	0.240077	378	0.604421	0.849968
Retroviridae	C	-0.0281458	0.0432412	378	0.516324	0.849968
Sutterellaceae	C	-0.164308	0.328695	378	0.618053	0.855766
Bifidobacteriaceae	C	0.0664724	0.142445	378	0.641574	0.874873
Coriobacteriaceae	B	-0.0313247	0.075822	378	0.680227	0.9003
Retroviridae	B	-0.0179307	0.0426986	378	0.675264	0.9003
Enterobacteriaceae	C	-0.0673714	0.193233	378	0.727945	0.949494
Bacteroidaceae	C	0.020646	0.0726628	378	0.776785	0.988543
Lachnospiraceae	B	-0.0120871	0.0431488	378	0.779851	0.988543
Ruminococcaceae	B	0.0209562	0.0792699	378	0.791941	0.989927
Bacteroidales_noname	B	0.078615	0.339179	378	0.817094	0.99046
Sutterellaceae	B	0.0717615	0.324569	378	0.825383	0.99046
Pasteurellaceae	B	0.05832	0.237064	378	0.806085	0.99046
Lactobacillaceae	C	-0.00894391	0.198655	378	0.964162	0.993003
Clostridiaceae	B	0.0037804	0.163303	378	0.981568	0.993003
Clostridiales_noname	B	-0.0317566	0.22031	378	0.885622	0.993003
Clostridiales_noname	C	-0.0230493	0.22311	378	0.917886	0.993003
Eubacteriaceae	C	-0.0223993	0.120019	378	0.852257	0.993003
Oscillospiraceae	B	0.00371095	0.163868	378	0.981969	0.993003
Oscillospiraceae	C	0.0122546	0.165951	378	0.941254	0.993003
Peptostreptococcaceae	C	-0.0250395	0.209351	378	0.904991	0.993003
Fusobacteriaceae	B	-0.0171955	0.210639	378	0.93507	0.993003
Fusobacteriaceae	C	0.0269555	0.213317	378	0.89965	0.993003
Burkholderiales_noname	C	-0.0253446	0.234022	378	0.913934	0.993003
Oxalobacteraceae	B	-0.00606093	0.123012	378	0.960783	0.993003
Desulfovibrionaceae	C	0.000647465	0.157801	378	0.996733	0.996733

## Sheet: Order-Time
feature	value	coef	stderr	N	pval	qval
Burkholderiales	Time	0.00543047	0.00108787	378	1.11955e-06	5.03796e-05
Clostridiales	Time	0.000970314	0.000246658	378	0.000108247	0.00243555
Viruses_noname	Time	-0.00459186	0.00138572	378	0.0010106	0.015159
Selenomonadales	Time	0.0018647	0.00107665	378	0.0845132	0.633849
Actinomycetales	Time	0.00179571	0.00135525	378	0.186376	0.648749
Bacteroidales	Time	-0.000243807	0.000195485	378	0.213489	0.648749
Desulfovibrionales	Time	0.00106692	0.000919321	378	0.246927	0.648749
Verrucomicrobiales	Time	-0.00297821	0.00199247	378	0.13624	0.648749
Pasteurellales	Time	0.00176607	0.00167478	378	0.292664	0.693152
Bifidobacteriales	Time	-0.000862569	0.000924778	378	0.351855	0.72021
Erysipelotrichales	Time	0.00084227	0.000871372	378	0.334674	0.72021
Enterobacteriales	Time	-0.0013575	0.00145616	378	0.352103	0.72021
Fusobacteriales	Time	-0.000555466	0.000892153	378	0.534104	0.920852
Lactobacillales	Time	0.000408412	0.0012688	378	0.747805	0.934756
Coriobacteriales	Time	-4.72393e-05	0.000470895	378	0.920172	0.976166

## Sheet: Order-Group
feature	value	coef	stderr	N	pval	qval
Selenomonadales	B	-0.424651	0.226704	378	0.0634211	0.574641
Verrucomicrobiales	C	0.557211	0.29796	378	0.063849	0.574641
Coriobacteriales	C	-0.102026	0.0767895	378	0.186424	0.648749
Lactobacillales	C	-0.27666	0.189202	378	0.146224	0.648749
Clostridiales	C	-0.0593136	0.0374898	378	0.116189	0.648749
Erysipelotrichales	B	0.222736	0.196623	378	0.2595	0.648749
Erysipelotrichales	C	0.238945	0.199122	378	0.23245	0.648749
Selenomonadales	C	-0.328033	0.229585	378	0.155595	0.648749
Enterobacteriales	B	0.228191	0.190805	378	0.234021	0.648749
Verrucomicrobiales	B	0.344494	0.294221	378	0.243914	0.648749
Desulfovibrionales	B	-0.120247	0.155828	378	0.44179	0.864372
Actinomycetales	B	0.0475689	0.121357	378	0.695755	0.920852
Bifidobacteriales	B	-0.0847633	0.140649	378	0.547846	0.920852
Bifidobacteriales	C	0.0664496	0.142437	378	0.641668	0.920852
Coriobacteriales	B	-0.0314001	0.0758257	378	0.679515	0.920852
Bacteroidales	B	-0.0116818	0.0279636	378	0.676857	0.920852
Bacteroidales	C	0.0190654	0.028319	378	0.502059	0.920852
Burkholderiales	B	0.161846	0.295482	378	0.584866	0.920852
Burkholderiales	C	-0.140276	0.299238	378	0.640059	0.920852
Pasteurellales	C	-0.124681	0.240057	378	0.60443	0.920852
Viruses_noname	C	-0.0381354	0.0808609	378	0.637475	0.920852
Enterobacteriales	C	-0.0673864	0.19323	378	0.727884	0.934756
Actinomycetales	C	0.0187063	0.122899	378	0.879272	0.976166
Lactobacillales	B	0.0344227	0.186828	378	0.854122	0.976166
Clostridiales	B	-0.00312884	0.0370193	378	0.932781	0.976166
Fusobacteriales	C	0.0210678	0.212776	378	0.921288	0.976166
Pasteurellales	B	0.0582552	0.237044	378	0.80628	0.976166
Viruses_noname	B	0.0156768	0.0798461	378	0.844452	0.976166
Fusobacteriales	B	-0.00510295	0.210105	378	0.980663	0.99687
Desulfovibrionales	C	0.000620353	0.157808	378	0.99687	0.99687

## Sheet: Class-Time
feature	value	coef	stderr	N	pval	qval
Betaproteobacteria	Time	0.00544043	0.00108754	378	1.06463e-06	3.83268e-05
Viruses_noname	Time	-0.00856126	0.00187321	378	7.64391e-06	0.00013759
Clostridia	Time	0.000979679	0.000244814	378	8.28139e-05	0.000993767
Negativicutes	Time	0.00187407	0.00107743	378	0.0831926	0.427848
Verrucomicrobiae	Time	-0.00297072	0.00199243	378	0.137217	0.514267
Actinobacteria	Time	-0.000677138	0.000616413	378	0.273033	0.578187
Bacteroidia	Time	-0.000234442	0.000198332	378	0.238295	0.578187
Deltaproteobacteria	Time	0.00107508	0.000919853	378	0.243614	0.578187
Erysipelotrichia	Time	0.000850281	0.000870387	378	0.329559	0.624428
Gammaproteobacteria	Time	-0.0010645	0.0012775	378	0.405483	0.72987
Fusobacteriia	Time	-0.000553667	0.000892162	378	0.535432	0.803149
Bacilli	Time	0.000422078	0.00127013	378	0.739932	0.918537

## Sheet: Class-Group
feature	value	coef	stderr	N	pval	qval
Negativicutes	B	-0.424464	0.226729	378	0.0635649	0.382323
Verrucomicrobiae	C	0.557191	0.297803	378	0.0637205	0.382323
Viruses_noname	C	-0.240512	0.12354	378	0.0538333	0.382323
Bacilli	C	-0.277156	0.18911	378	0.145314	0.514267
Clostridia	C	-0.0581223	0.0374995	378	0.123723	0.514267
Negativicutes	C	-0.32684	0.229611	378	0.157137	0.514267
Erysipelotrichia	B	0.223158	0.196576	378	0.258489	0.578187
Erysipelotrichia	C	0.240139	0.199074	378	0.230026	0.578187
Verrucomicrobiae	B	0.343495	0.294065	378	0.245029	0.578187
Gammaproteobacteria	B	0.185997	0.1818	378	0.308275	0.616551
Actinobacteria	B	-0.0644674	0.085837	378	0.45406	0.743007
Deltaproteobacteria	B	-0.119826	0.155774	378	0.443231	0.743007
Bacteroidia	C	0.0202568	0.0283348	378	0.476021	0.745077
Betaproteobacteria	B	0.162048	0.295424	378	0.584323	0.809063
Viruses_noname	B	-0.0685481	0.121989	378	0.575193	0.809063
Betaproteobacteria	C	-0.139174	0.299179	378	0.642621	0.856828
Bacteroidia	B	-0.0114986	0.0279792	378	0.68181	0.876613
Gammaproteobacteria	C	-0.0541925	0.18411	378	0.768988	0.922786
Actinobacteria	C	-0.0175514	0.0869279	378	0.840323	0.969053
Bacilli	B	0.0326758	0.186736	378	0.86138	0.969053
Clostridia	B	-0.00294559	0.0370289	378	0.936726	0.990896
Fusobacteriia	B	-0.00490815	0.210073	378	0.981398	0.990896
Fusobacteriia	C	0.0213206	0.212743	378	0.920335	0.990896
Deltaproteobacteria	C	0.0018037	0.157754	378	0.990896	0.990896

## Sheet: Phylum-Time
feature	value	coef	stderr	N	pval	qval
Viruses	Time	-0.00856125	0.0018732	378	7.64397e-06	0.000160523
Proteobacteria	Time	0.00221807	0.00055265	378	7.90178e-05	0.000829687
Firmicutes	Time	0.000617333	0.000208264	378	0.00332676	0.0232873
Verrucomicrobia	Time	-0.00297079	0.00199243	378	0.137206	0.360167
Actinobacteria	Time	-0.000677349	0.000616412	378	0.272883	0.482812
Bacteroidetes	Time	-0.000234055	0.000198331	378	0.239068	0.482812
Fusobacteria	Time	-0.000553775	0.000892161	378	0.535353	0.70265

## Sheet: Phylum-Group
feature	value	coef	stderr	N	pval	qval
Proteobacteria	B	0.166403	0.0917226	378	0.0720839	0.252294
Verrucomicrobia	C	0.557188	0.297802	378	0.0637211	0.252294
Viruses	C	-0.240511	0.123539	378	0.0538343	0.252294
Firmicutes	C	-0.0518942	0.0337616	378	0.126843	0.360167
Firmicutes	B	-0.0364869	0.0333378	378	0.275893	0.482812
Verrucomicrobia	B	0.343492	0.294065	378	0.245033	0.482812
Proteobacteria	C	0.0871178	0.0928884	378	0.350146	0.56562
Actinobacteria	B	-0.0644733	0.0858377	378	0.454023	0.666404
Bacteroidetes	C	0.0202576	0.0283348	378	0.476003	0.666404
Viruses	B	-0.0685473	0.121989	378	0.575197	0.710538
Bacteroidetes	B	-0.0114989	0.0279791	378	0.6818	0.795434
Actinobacteria	C	-0.0175515	0.0869287	378	0.840323	0.928778
Fusobacteria	C	0.0213221	0.212742	378	0.920329	0.966345
Fusobacteria	B	-0.00490802	0.210072	378	0.981398	0.981398
