# Supplementary material for: Gut microbiome responses to dietary intervention with hypocholesterolemic vegetable oils
Source: NPJ Biofilms Microbiomes. 2022 Apr 11;8:24. doi: 10.1038/s41522-022-00287-y (PMC9001705; doi:10.1038/s41522-022-00287-y)
Supplement: Supplementary file 7 — Supp Table 9 [file 41522_2022_287_MOESM7_ESM.xlsx]

## Sheet: Species
Species ID	TG	ApoA1	ApoB	ApoB / ApoA1	HDL-C	Insulin	LDL-C(m)	LDL-C(c)	T. Chol. / HDL	T. Chol.
Bacteroides_cellulosilyticus	0	0	-0.904919	0	0	0	-0.830323	0	0	0
Bacteroides_clarus	0	0	0	0	0	0	-0.830323	0	0	-0.92081
Bilophila_wadsworthia	0	0	0	0	0	0	0.830323	0	0	0
Clostridium_leptum	-1.21825	0	-2.46244	0	0	0	-1.50376	-0.715187	0	-1.02965
Delftia_unclassified	0	0	0	0	0	0	0.666024	0	0	0
Dorea_formicigenerans	0	0	-0.904919	0	0	0	-0.856673	-0.715187	0	-1.02965
Escherichia_coli	0	0	0	0	0	0	0.666024	0	0	0
Eubacterium_siraeum	0	0	0	0	0	0	0.666024	0.715187	0	0.92081
Holdemania_filiformis	0	0	0	0	0	0	0.666024	0	0	0
Klebsiella_pneumoniae	0	0	0.904919	0.773664	0	0	0.666024	0	0	0
Lachnospiraceae_bacterium_1_4_56FAA	0	0	0	0	0	0.962492	0	0	0	0
Megamonas_rupellensis	0	0	0	0	0	0	0	0	0.622612	0
Odoribacter_splanchnicus	0	0	-0.86095	0	0	0	0	0	0	0
Roseburia_inulinivorans	0	0	-0.904919	0	0	0	-0.832346	-0.715187	0	-1.02965
Ruminococcus_bromii	0	0	0.899207	0.773664	0	0	0	0	0.622612	0
Sutterella_wadsworthensis	0	0	0	0	0	0	-0.666024	-0.715187	0	-1.02965
Veillonella_parvula	0	0	0	0	0	0	-0.832346	-0.715187	0	-0.92081
Veillonella_unclassified	-0.743611	0	0	0	0	0	-0.830323	-0.715187	0	-0.92081

## Sheet: Genus
Genus ID	TG	ApoA1	ApoB	ApoB / ApoA1	HDL-C	Insulin	LDL-C(m)	LDL-C(c)	T. Chol. / HDL	T. Chol.
Acidaminococcus	0	0	0	0	0	0.710434	0	0	0	0
Alistipes	0	0	-0.619411	0	0	0	0	0	0	0
Blautia	0	0	0	0	0	-0.633544	0.660928	0	0	0.677341
Clostridium	-1.03816	0	-1.23726	-0.804866	0	0	-0.967054	0	-0.800018	0
Collinsella	0	0	0.684598	0	0	0	0.77068	0.647622	0.653628	0.677341
Delftia	0	0	0	0	0	0	0.77068	0	0	0
Dorea	0	0	-0.777029	0	0	0	-1.09539	-1.03324	0	-1.22319
Escherichia	0	0	0.684598	0	0	0	0.724814	0	0	0
Klebsiella	0	0	1.40995	1.14665	0	0	0.967054	0.835646	0.800018	0
Megamonas	0	0	0	0	0	0	0	0	0.674334	0
Roseburia	0	0	-2.30253	0	0	0.710434	-1.66249	-1.48068	0	-1.22319
Ruminococcus	0	0	0	0	0	1.19797	0	0	0	0
Subdoligranulum	-0.644483	0	0	0	0	0	0	0	0	0
Sutterella	0	0	-0.684598	0	0	0	-0.77068	-1.01039	0	-1.22319
Veillonella	-1.03816	0	-0.777029	0	0	0	-1.25035	-1.13619	-0.800018	-1.22319

## Sheet: Family
Family ID	TG	ApoA1	ApoB	ApoB / ApoA1	HDL-C	Insulin	LDL-C(m)	LDL-C(c)	T. Chol. / HDL	T. Chol.
Clostridiaceae	-0.987431	0	-1.43539	-1.12864	0	0	-1.05726	0	-0.930483	0
Comamonadaceae	0	0	0	0	0	0	0.691364	0	0	0
Enterobacteriaceae	0	0	1.00999	1.00826	0	0	0.669748	0	0.672197	0
Lachnospiraceae	-0.762919	0	0	0	0	0	0	0	-0.874542	0
Porphyromonadaceae	-0.676961	0	0	0	0	0	0	0	0	0
Sutterellaceae	0	0	-1.43539	-1.12864	0	0	-1.41182	-0.880666	-0.874542	-0.944286

## Sheet: Order
Order ID	TG	ApoA1	ApoB	ApoB / ApoA1	HDL-C	Insulin	LDL-C(m)	LDL-C(c)	T. Chol. / HDL	T. Chol.
Bifidobacteriales	0	0	0	0.63922	0	0	0.619198	0.634833	0	0
Burkholderiales	-0.61293	0	-1.13508	-0.743843	0	0	-1.31792	-0.976654	-0.672095	-1.44491
Clostridiales	-1.58668	0	0	0	0	0	0	0	0	0
Coriobacteriales	0	0	0	0	0	0	0.619198	0.630699	0	0.649987
Enterobacteriales	0	0	1.13508	0.832116	0	0	0.669825	0.882852	0.672095	0
Pasteurellales	-0.61293	0	0	0	0	0	0	0	0	0
Selenomonadales	0	0	0	0	0	0	-0.619198	-0.630699	0	-0.649987
Viruses_noname	0	0	0	-0.63922	0	0	0	0	0	0

## Sheet: Class
Class ID	TG	ApoA1	ApoB	ApoB / ApoA1	HDL-C	Insulin	LDL-C(m)	LDL-C(c)	T. Chol. / HDL	T. Chol.
Actinobacteria	0	0	0	0	0	-0.87559	0	0.619952	0	0
Betaproteobacteria	-0.720129	0	-1.15518	-0.86608	0	0	-1.44384	-1.10106	-0.78108	-1.5724
Clostridia	-1.80701	0	-0.71268	0	0	0	0	0	0	0
Fusobacteriia	0	0	0	0	0	-0.62513	0	0	0	0
Gammaproteobacteria	0	0	1.08762	1.111	0	0	0.688887	0.842514	0.78108	0
Negativicutes	0	0	0	0	0	0	-0.688887	-0.65132	0	-0.768417
Verrucomicrobiae	0	0	0	0	0	0.62513	0	0	0	0
Viruses_noname	0	0	0.793543	0	0	0	0.688887	0.842514	0	0.768417

## Sheet: Phylum
Phylum ID	TG	ApoA1	ApoB	ApoB / ApoA1	HDL-C	Insulin	LDL-C(m)	LDL-C(c)	T. Chol. / HDL	T. Chol.
Actinobacteria	0	0	0	0	0	-1.10957	0	0	0	0
Bacteroidetes	0	0.845225	0	0	0	0	0	0	0	0
Fusobacteria	0	0	0	0	0	-0.859248	0	0	0	0
Proteobacteria	0	-0.845225	0	0	0	-0.635058	0	0	0	0
Verrucomicrobia	0	0	0	0	0	0.859248	0	0	0	0
Viruses	0	0	0	0	0	-0.63651	0	0.62951	0	0
