# Supplementary material for: Gut microbiome responses to dietary intervention with hypocholesterolemic vegetable oils
Source: NPJ Biofilms Microbiomes. 2022 Apr 11;8:24. doi: 10.1038/s41522-022-00287-y (PMC9001705; doi:10.1038/s41522-022-00287-y)
Supplement: Supplementary file 10 — Supp Table 3 [file 41522_2022_287_MOESM10_ESM.xlsx]

## Sheet: kingdoms.t
Sample ID	Bacteria	Viruses	Archaea	Eukaryota
BOB001_1	99.4951	0.44933	0.05553	0
BOB001_2	99.6606	0.11811	0.22129	0
BOB001_3	99.9189	0	0.08105	0
BOB002_1	97.5895	0.10739	2.30309	0
BOB002_2	99.1135	0.15417	0.7323	0
BOB002_3	96.3384	0	3.6616	0
BOB004_1	100	0	0	0
BOB004_2	100	0	0	0
BOB004_3	100	0	0	0
BOB005_1	100	0	0	0
BOB005_2	100	0	0	0
BOB005_3	99.579	0.42097	0	0
BOB006_1	100	0	0	0
BOB006_2	93.346	6.65404	0	0
BOB006_3	99.9649	0.0351	0	0
BOB008_1	99.9149	0.08511	0	0
BOB008_2	99.9682	0.03175	0	0
BOB008_3	100	0	0	0
BOB009_1	100	0	0	0
BOB009_2	100	0	0	0
BOB009_3	99.9642	0.03579	0	0
BOB011_1	100	0	0	0
BOB011_2	100	0	0	0
BOB011_3	100	0	0	0
BOB012_1	100	0	0	0
BOB012_2	100	0	0	0
BOB012_3	99.9585	0.04149	0	0
BOB013_1	100	0	0	0
BOB013_2	100	0	0	0
BOB013_3	99.9445	0.0555	0	0
BOB015_1	99.9769	0	0.02307	0
BOB015_2	99.8379	0.08386	0.07824	0
BOB015_3	99.8577	0.03527	0.10707	0
BOB017_1	100	0	0	0
BOB017_2	99.9411	0	0	0.05893
BOB017_3	99.9672	0.03285	0	0
BOB018_1	100	0	0	0
BOB018_2	99.5258	0.47422	0	0
BOB018_3	99.9613	0.03868	0	0
BOB019_1	100	0	0	0
BOB019_2	99.9926	0.0074	0	0
BOB019_3	99.9857	0.01434	0	0
BOB020_1	100	0	0	0
BOB020_2	99.3553	0.6447	0	0
BOB020_3	100	0	0	0
BOB022_1	100	0	0	0
BOB022_2	100	0	0	0
BOB022_3	100	0	0	0
BOB024_1	96.4917	3.5083	0	0
BOB024_2	85.0915	14.9085	0	0
BOB024_3	94.6246	5.37544	0	0
BOB025_1	100	0	0	0
BOB025_2	99.391	0.60897	0	0
BOB025_3	100	0	0	0
BOB026_1	100	0	0	0
BOB026_2	99.9947	0.0053	0	0
BOB026_3	100	0	0	0
BOB027_1	100	0	0	0
BOB027_2	100	0	0	0
BOB027_3	100	0	0	0
BOB028_1	100	0	0	0
BOB028_2	100	0	0	0
BOB028_3	99.9737	0.02633	0	0
BOB029_1	99.9689	0.03107	0	0
BOB029_2	98.2344	1.76565	0	0
BOB029_3	100	0	0	0
BOB030_1	100	0	0	0
BOB030_2	100	0	0	0
BOB030_3	99.966	0	0.03399	0
BOB031_1	99.9152	0	0.08478	0
BOB031_2	99.0302	0	0.96978	0
BOB031_3	99.9455	0.03792	0.01656	0
BOB033_1	100	0	0	0
BOB033_2	100	0	0	0
BOB033_3	100	0	0	0
BOB034_1	100	0	0	0
BOB034_2	99.9854	0.0067	0.00791	0
BOB034_3	99.9641	0	0.03594	0
BOB035_1	100	0	0	0
BOB035_2	98.0449	1.95506	0	0
BOB035_3	100	0	0	0
BOB036_1	98.8362	1.15776	0.00608	0
BOB036_2	100	0	0	0
BOB036_3	100	0	0	0
BOB037_1	98.9222	1.07785	0	0
BOB037_2	99.732	0.26799	0	0
BOB037_3	100	0	0	0
BOB038_1	99.8794	0.12058	0	0
BOB038_2	99.9839	0	0	0.0161
BOB038_3	100	0	0	0
BOB039_1	100	0	0	0
BOB039_2	100	0	0	0
BOB039_3	99.9962	0.00382	0	0
BOB040_1	100	0	0	0
BOB040_2	98.1574	1.84255	0	0
BOB040_3	99.9994	0	0	0.00057
BOB041_1	100	0	0	0
BOB041_2	100	0	0	0
BOB041_3	99.9573	0.04269	0	0
BOB042_1	100	0	0	0
BOB042_2	99.9189	0.08109	0	0
BOB042_3	100	0	0	0
BOB043_1	100	0	0	0
BOB043_2	100	0	0	0
BOB043_3	100	0	0	0
BOB044_1	100	0	0	0
BOB044_2	100	0	0	0
BOB044_3	100	0	0	0
BOB045_1	100	0	0	0
BOB045_2	100	0	0	0
BOB045_3	100	0	0	0
BOB046_1	99.967	0.03304	0	0
BOB046_2	99.9839	0.01606	0	0
BOB046_3	100	0	0	0
BOB047_1	100	0	0	0
BOB047_2	100	0	0	0
BOB047_3	100	0	0	0
BOB048_1	99.8262	0.17377	0	0
BOB048_2	100	0	0	0
BOB048_3	100	0	0	0
BOB049_1	99.9644	0.03562	0	0
BOB049_2	100	0	0	0
BOB049_3	100	0	0	0
BOB051_1	100	0	0	0
BOB051_2	100	0	0	0
BOB051_3	100	0	0	0
BOB052_1	99.9258	0.0742	0	0
BOB052_2	99.9055	0.09447	0	0
BOB052_3	100	0	0	0
BOB053_1	99.041	0.93171	0	0.02731
BOB053_2	99.9873	0.01269	0	0
BOB053_3	100	0	0	0
BOB054_1	100	0	0	0
BOB054_2	99.9088	0.09119	0	0
BOB054_3	100	0	0	0
BOB055_1	100	0	0	0
BOB055_2	99.2375	0.76251	0	0
BOB055_3	100	0	0	0
BOB057_1	99.9588	0.04122	0	0
BOB057_2	100	0	0	0
BOB057_3	100	0	0	0
BOB058_1	100	0	0	0
BOB058_2	100	0	0	0
BOB058_3	100	0	0	0
BOB059_1	99.8707	0.1293	0	0
BOB059_2	100	0	0	0
BOB059_3	100	0	0	0
BOB060_1	99.5139	0.18638	0.29973	0
BOB060_2	99.8664	0	0.13358	0
BOB060_3	99.9929	0.00708	0	0
BOB061_1	99.9989	0	0	0.00111
BOB061_2	100	0	0	0
BOB061_3	100	0	0	0
BOB062_1	99.5558	0.44419	0	0
BOB062_2	100	0	0	0
BOB062_3	100	0	0	0
BOB063_1	100	0	0	0
BOB063_2	100	0	0	0
BOB063_3	100	0	0	0
BOB064_1	99.7839	0.21614	0	0
BOB064_2	100	0	0	0
BOB064_3	100	0	0	0
BOB065_1	99.5059	0.49409	0	0
BOB065_2	100	0	0	0
BOB065_3	100	0	0	0
BOB066_1	99.4325	0.52701	0	0.04051
BOB066_2	100	0	0	0
BOB066_3	100	0	0	0
BOB067_1	100	0	0	0
BOB067_2	100	0	0	0
BOB067_3	100	0	0	0
BOB068_1	100	0	0	0
BOB068_2	100	0	0	0
BOB068_3	100	0	0	0
BOB069_1	99.9619	0.02291	0.01518	0
BOB069_2	99.9177	0	0.08227	0
BOB069_3	99.9913	0	0.00872	0
BOB071_1	100	0	0	0
BOB071_2	100	0	0	0
BOB071_3	100	0	0	0
BOB072_1	100	0	0	0
BOB072_2	100	0	0	0
BOB072_3	100	0	0	0
BOB073_1	100	0	0	0
BOB073_2	99.707	0.29299	0	0
BOB073_3	100	0	0	0
BOB075_1	100	0	0	0
BOB075_2	100	0	0	0
BOB075_3	100	0	0	0
BOB076_1	100	0	0	0
BOB076_2	100	0	0	0
BOB076_3	100	0	0	0
BOB077_1	99.9942	0.00581	0	0
BOB077_2	100	0	0	0
BOB077_3	100	0	0	0
BOB078_1	100	0	0	0
BOB078_2	100	0	0	0
BOB078_3	100	0	0	0
BOB079_1	100	0	0	0
BOB079_2	100	0	0	0
BOB079_3	100	0	0	0
BOB081_1	100	0	0	0
BOB081_2	100	0	0	0
BOB081_3	100	0	0	0
BOB082_1	99.9167	0.08331	0	0
BOB082_2	99.589	0.41102	0	0
BOB082_3	100	0	0	0
BOB084_1	98.6546	0	1.34536	0
BOB084_2	98.8674	0	1.13264	0
BOB084_3	97.0387	0	2.96127	0
BOB085_1	99.9995	0	0	0.00051
BOB085_2	100	0	0	0
BOB085_3	99.8913	0	0.10867	0
BOB086_1	100	0	0	0
BOB086_2	100	0	0	0
BOB086_3	100	0	0	0
BOB087_1	100	0	0	0
BOB087_2	100	0	0	0
BOB087_3	100	0	0	0
BOB088_1	99.9668	0.03325	0	0
BOB088_2	100	0	0	0
BOB088_3	100	0	0	0
BOB089_1	100	0	0	0
BOB089_2	100	0	0	0
BOB089_3	100	0	0	0
BOB090_1	100	0	0	0
BOB090_2	100	0	0	0
BOB090_3	100	0	0	0
BOB091_1	99.7645	0.23554	0	0
BOB091_2	100	0	0	0
BOB091_3	100	0	0	0
BOB092_1	100	0	0	0
BOB092_2	99.8605	0.13955	0	0
BOB092_3	100	0	0	0
BOB093_1	100	0	0	0
BOB093_2	99.8726	0.12743	0	0
BOB093_3	100	0	0	0
BOB094_1	98.957	1.04301	0	0
BOB094_2	83.6881	16.3119	0	0
BOB094_3	100	0	0	0
BOB096_1	99.9871	0.01285	0	0
BOB096_2	100	0	0	0
BOB096_3	100	0	0	0
BOB097_1	99.8531	0.14686	0	0
BOB097_2	93.5749	6.42512	0	0
BOB097_3	99.9564	0.04361	0	0
BOB099_1	100	0	0	0
BOB099_2	100	0	0	0
BOB099_3	100	0	0	0
BOB100_1	100	0	0	0
BOB100_2	100	0	0	0
BOB100_3	100	0	0	0
BOB101_1	100	0	0	0
BOB101_2	100	0	0	0
BOB101_3	100	0	0	0
BOB102_1	99.9214	0.07856	0	0
BOB102_2	100	0	0	0
BOB102_3	100	0	0	0
BOB103_1	99.803	0.19702	0	0
BOB103_2	100	0	0	0
BOB103_3	100	0	0	0
BOB104_1	100	0	0	0
BOB104_2	100	0	0	0
BOB104_3	100	0	0	0
BOB105_1	100	0	0	0
BOB105_2	100	0	0	0
BOB105_3	100	0	0	0
BOB106_1	99.9934	0.00662	0	0
BOB106_2	100	0	0	0
BOB106_3	100	0	0	0
BOB107_1	99.8327	0.16726	0	0
BOB107_2	100	0	0	0
BOB107_3	100	0	0	0
BOB108_1	99.8547	0.14527	0	0
BOB108_2	100	0	0	0
BOB108_3	96.4444	3.55564	0	0
BOB109_1	99.7964	0.20355	0	0
BOB109_2	100	0	0	0
BOB109_3	100	0	0	0
BOB110_1	99.8932	0.10685	0	0
BOB110_2	100	0	0	0
BOB110_3	100	0	0	0
BOB111_1	99.8059	0.18175	0	0.01232
BOB111_2	100	0	0	0
BOB111_3	100	0	0	0
BOB112_1	100	0	0	0
BOB112_2	100	0	0	0
BOB112_3	100	0	0	0
BOB113_1	99.8806	0.11941	0	0
BOB113_2	100	0	0	0
BOB113_3	100	0	0	0
BOB116_1	100	0	0	0
BOB116_2	100	0	0	0
BOB116_3	100	0	0	0
BOB118_1	99.8869	0.11306	0	0
BOB118_2	100	0	0	0
BOB118_3	100	0	0	0
BOB119_1	100	0	0	0
BOB119_2	99.5833	0.41674	0	0
BOB119_3	100	0	0	0
BOB120_1	100	0	0	0
BOB120_2	100	0	0	0
BOB120_3	100	0	0	0
BOB121_1	100	0	0	0
BOB121_2	100	0	0	0
BOB121_3	100	0	0	0
BOB122_1	100	0	0	0
BOB122_2	100	0	0	0
BOB122_3	99.9967	0.00334	0	0
BOB123_1	99.9904	0.00958	0	0
BOB123_2	100	0	0	0
BOB123_3	99.7698	0.23017	0	0
BOB124_1	99.6904	0	0.30963	0
BOB124_2	99.6985	0	0.30147	0
BOB124_3	98.7044	0	1.29557	0
BOB125_1	99.856	0.14405	0	0
BOB125_2	100	0	0	0
BOB125_3	100	0	0	0
BOB127_1	100	0	0	0
BOB127_2	100	0	0	0
BOB127_3	100	0	0	0
BOB128_1	98.7744	1.22558	0	0
BOB128_2	100	0	0	0
BOB128_3	99.9947	0	0	0.0053
BOB129_1	100	0	0	0
BOB129_2	99.9387	0.06129	0	0
BOB129_3	100	0	0	0
BOB130_1	99.8416	0.15839	0	0
BOB130_2	100	0	0	0
BOB130_3	100	0	0	0
BOB131_1	100	0	0	0
BOB131_2	100	0	0	0
BOB131_3	100	0	0	0
BOB132_1	100	0	0	0
BOB132_2	100	0	0	0
BOB132_3	100	0	0	0
BOB133_1	95.3751	1.33955	3.28533	0
BOB133_2	97.8349	0	2.16513	0
BOB133_3	98.7236	0	1.27645	0
BOB134_1	99.8522	0.14783	0	0
BOB134_2	100	0	0	0
BOB134_3	100	0	0	0
BOB136_1	99.2512	0.13723	0.61152	0
BOB136_2	98.7627	0	1.23734	0
BOB136_3	98.7897	0	1.21033	0
BOB137_1	100	0	0	0
BOB137_2	100	0	0	0
BOB137_3	99.9433	0.05672	0	0
BOB138_1	99.9811	0.01888	0	0
BOB138_2	99.9423	0.0577	0	0
BOB138_3	100	0	0	0
BOB139_1	99.8804	0.11854	0	0.00106
BOB139_2	100	0	0	0
BOB139_3	100	0	0	0
BOB140_1	98.8268	0.19426	0.97894	0
BOB140_2	98.8673	0	1.13269	0
BOB140_3	99.5251	0	0.47488	0
BOB141_1	100	0	0	0
BOB141_2	100	0	0	0
BOB141_3	100	0	0	0
BOB142_1	99.9709	0.0291	0	0
BOB142_2	100	0	0	0
BOB142_3	100	0	0	0
BOB143_1	100	0	0	0
BOB143_2	99.9769	0.0231	0	0
BOB143_3	99.9874	0.01256	0	0
BOB144_1	100	0	0	0
BOB144_2	100	0	0	0
BOB144_3	100	0	0	0
BOB145_1	99.9896	0.0104	0	0
BOB145_2	100	0	0	0
BOB145_3	100	0	0	0
BOB146_1	99.8149	0.03137	0	0.15375
BOB146_2	99.9985	0	0	0.00151
BOB146_3	99.9531	0	0	0.04689
BOB148_1	100	0	0	0
BOB148_2	100	0	0	0
BOB148_3	100	0	0	0
