# Supplementary material for: Gut microbiome responses to dietary intervention with hypocholesterolemic vegetable oils
Source: NPJ Biofilms Microbiomes. 2022 Apr 11;8:24. doi: 10.1038/s41522-022-00287-y (PMC9001705; doi:10.1038/s41522-022-00287-y)
Supplement: Supplementary file 11 — Supp Table 11 [file 41522_2022_287_MOESM11_ESM.xlsx]

## Sheet: Time
feature	value	coef	stderr	N	pval	qval
TRPSYN.PWY..L.tryptophan.biosynthesis	Time	-0.00304179	0.00102685	378	0.00334706	0.977679
GLYCOLYSIS..glycolysis.I..from.glucose.6.phosphate.	Time	-0.00301614	0.00123743	378	0.015487	0.977679
RHAMCAT.PWY..L.rhamnose.degradation.I	Time	-0.00234278	0.000967533	378	0.0161708	0.977679
PWY66.398..TCA.cycle.III..animals.	Time	-0.00360059	0.00161835	378	0.0269807	0.977679
PWY.1269..CMP.3.deoxy.D.manno.octulosonate.biosynthesis.I	Time	-0.00291918	0.00134446	378	0.0308481	0.977679
FOLSYN.PWY..superpathway.of.tetrahydrofolate.biosynthesis.and.salvage	Time	-0.00229466	0.00109102	378	0.0364418	0.977679
PWY.6595..superpathway.of.guanosine.nucleotides.degradation..plants.	Time	-0.00349563	0.00168577	378	0.0391361	0.977679
PWY.6612..superpathway.of.tetrahydrofolate.biosynthesis	Time	-0.00230723	0.00115797	378	0.0474022	0.977679
PWY.5989..stearate.biosynthesis.II..bacteria.and.plants.	Time	-0.00498064	0.0026019	378	0.0567278	0.977679
CRNFORCAT.PWY..creatinine.degradation.I	Time	-0.00178165	0.000957985	378	0.0640857	0.977679
UDPNAGSYN.PWY..UDP.N.acetyl.D.glucosamine.biosynthesis.I	Time	-0.00353195	0.00192519	378	0.0677487	0.977679
ARGSYN.PWY..L.arginine.biosynthesis.I..via.L.ornithine.	Time	-0.00268804	0.00147972	378	0.0704724	0.977679
ARGORNPROST.PWY..arginine..ornithine.and.proline.interconversion	Time	0.00183707	0.00101435	378	0.0713236	0.977679
PWY66.400..glycolysis.VI..metazoan.	Time	-0.00214795	0.00124804	378	0.0864713	0.977679
HOMOSER.METSYN.PWY..L.methionine.biosynthesis.I	Time	-0.00140662	0.000818881	378	0.086673	0.977679
PWY.5484..glycolysis.II..from.fructose.6.phosphate.	Time	-0.00211513	0.00124412	378	0.0903509	0.977679
PWY.7456..mannan.degradation	Time	-0.00315181	0.00194172	378	0.1058	0.977679
ASPASN.PWY..superpathway.of.L.aspartate.and.L.asparagine.biosynthesis	Time	-0.00127273	0.000798211	378	0.112087	0.977679
DTDPRHAMSYN.PWY..dTDP.L.rhamnose.biosynthesis.I	Time	0.00139158	0.000893969	378	0.120817	0.977679
PWY.7237..myo...chiro..and.scillo.inositol.degradation	Time	-0.0020383	0.00132517	378	0.125272	0.977679
PWY.5304..superpathway.of.sulfur.oxidation..Acidianus.ambivalens.	Time	-0.00254569	0.00169402	378	0.134161	0.977679
ARGININE.SYN4.PWY..L.ornithine.de.novo..biosynthesis	Time	-0.00195098	0.00130452	378	0.135613	0.977679
PWY.5103..L.isoleucine.biosynthesis.III	Time	0.00129233	0.000873811	378	0.140405	0.977679
ANAGLYCOLYSIS.PWY..glycolysis.III..from.glucose.	Time	0.00106379	0.000739116	378	0.15132	0.977679
PWY4FS.7..phosphatidylglycerol.biosynthesis.I..plastidic.	Time	-0.00240477	0.00169169	378	0.156406	0.977679
PWY4FS.8..phosphatidylglycerol.biosynthesis.II..non.plastidic.	Time	-0.00240477	0.00169169	378	0.156406	0.977679
PWY.5367..petroselinate.biosynthesis	Time	-0.00253979	0.00184409	378	0.169659	0.977679
GLUTORN.PWY..L.ornithine.biosynthesis	Time	-0.00234693	0.00172966	378	0.176041	0.977679
PWY.7013..L.1.2.propanediol.degradation	Time	-0.00286064	0.00215294	378	0.185149	0.977679
PWY0.1586..peptidoglycan.maturation..meso.diaminopimelate.containing.	Time	-0.00154335	0.00117204	378	0.189106	0.977679
PWY0.1296..purine.ribonucleosides.degradation	Time	0.000931293	0.000711097	378	0.191509	0.977679
PWY.5920..superpathway.of.heme.biosynthesis.from.glycine	Time	0.00170454	0.00131362	378	0.195621	0.977679
PWY.7400..L.arginine.biosynthesis.IV..archaebacteria.	Time	-0.00185778	0.00143322	378	0.196086	0.977679
PWY.5705..allantoin.degradation.to.glyoxylate.III	Time	0.00218415	0.00170295	378	0.200825	0.977679
PWY.5464..superpathway.of.cytosolic.glycolysis..plants...pyruvate.dehydrogenase.and.TCA.cycle	Time	-0.00312389	0.00244256	378	0.202099	0.977679
PWY.4041...gamma..glutamyl.cycle	Time	0.00259619	0.00203544	378	0.203315	0.977679
PWY0.1297..superpathway.of.purine.deoxyribonucleosides.degradation	Time	-0.00136307	0.00107574	378	0.206294	0.977679
ARGSYNBSUB.PWY..L.arginine.biosynthesis.II..acetyl.cycle.	Time	-0.00241154	0.00191516	378	0.209134	0.977679
PHOSLIPSYN.PWY..superpathway.of.phospholipid.biosynthesis.I..bacteria.	Time	-0.00202851	0.00164507	378	0.218698	0.977679
PWY.5676..acetyl.CoA.fermentation.to.butanoate.II	Time	-0.00193647	0.00159037	378	0.22451	0.977679
PWY.821..superpathway.of.sulfur.amino.acid.biosynthesis..Saccharomyces.cerevisiae.	Time	-0.00206473	0.00170538	378	0.227143	0.977679
PWY.6385..peptidoglycan.biosynthesis.III..mycobacteria.	Time	-0.0010682	0.000899117	378	0.235934	0.977679
PWY.4702..phytate.degradation.I	Time	-0.00233742	0.00198034	378	0.238994	0.977679
SULFATE.CYS.PWY..superpathway.of.sulfate.assimilation.and.cysteine.biosynthesis	Time	-0.00248745	0.00212988	378	0.243962	0.977679
SO4ASSIM.PWY..sulfate.reduction.I..assimilatory.	Time	-0.00275439	0.00236323	378	0.244915	0.977679
FERMENTATION.PWY..mixed.acid.fermentation	Time	-0.00268455	0.00230412	378	0.24508	0.977679
PWY.5177..glutaryl.CoA.degradation	Time	-0.00210081	0.00180687	378	0.246063	0.977679
PWY0.1298..superpathway.of.pyrimidine.deoxyribonucleosides.degradation	Time	-0.0018532	0.00159866	378	0.247467	0.977679
PWY0.162..superpathway.of.pyrimidine.ribonucleotides.de.novo.biosynthesis	Time	-0.00110173	0.000953297	378	0.248901	0.977679
PWY.2941..L.lysine.biosynthesis.II	Time	-0.00155179	0.00138107	378	0.261895	0.977679
FASYN.ELONG.PWY..fatty.acid.elongation....saturated	Time	0.00250554	0.00223596	378	0.263544	0.977679
PWY.5840..superpathway.of.menaquinol.7.biosynthesis	Time	-0.00199559	0.00178858	378	0.2656	0.977679
PWY.7392..taxadiene.biosynthesis..engineered.	Time	-0.00196645	0.0018252	378	0.282339	0.977679
PWY.5101..L.isoleucine.biosynthesis.II	Time	-0.00153942	0.00143094	378	0.283047	0.977679
PWY.5104..L.isoleucine.biosynthesis.IV	Time	0.00167099	0.00155871	378	0.284735	0.977679
PWY.7383..anaerobic.energy.metabolism..invertebrates..cytosol.	Time	0.00184944	0.00172813	378	0.285559	0.977679
PWY.1861..formaldehyde.assimilation.II..RuMP.Cycle.	Time	0.00106102	0.00100426	378	0.291744	0.977679
THISYNARA.PWY..superpathway.of.thiamin.diphosphate.biosynthesis.III..eukaryotes.	Time	-0.000944862	0.000902378	378	0.295739	0.977679
PWY.6305..putrescine.biosynthesis.IV	Time	-0.00106365	0.00102473	378	0.300281	0.977679
PWY.724..superpathway.of.L.lysine..L.threonine.and.L.methionine.biosynthesis.II	Time	0.000706869	0.000683681	378	0.302171	0.977679
PYRIDNUCSAL.PWY..NAD.salvage.pathway.I	Time	-0.0014349	0.00139005	378	0.302942	0.977679
POLYAMSYN.PWY..superpathway.of.polyamine.biosynthesis.I	Time	-0.00140608	0.00136552	378	0.304141	0.977679
PWY.7187..pyrimidine.deoxyribonucleotides.de.novo.biosynthesis.II	Time	0.000870785	0.000847702	378	0.305301	0.977679
PWY.6737..starch.degradation.V	Time	-0.000555218	0.00054096	378	0.305712	0.977679
PWY.6590..superpathway.of.Clostridium.acetobutylicum.acidogenic.fermentation	Time	-0.00161118	0.00158786	378	0.311233	0.977679
PYRIDNUCSYN.PWY..NAD.biosynthesis.I..from.aspartate.	Time	-0.000934755	0.000921741	378	0.311503	0.977679
P124.PWY..Bifidobacterium.shunt	Time	-0.00167987	0.00166193	378	0.31309	0.977679
PWY.5173..superpathway.of.acetyl.CoA.biosynthesis	Time	0.00272263	0.00270597	378	0.31531	0.977679
OANTIGEN.PWY..O.antigen.building.blocks.biosynthesis..E..coli.	Time	-0.00186065	0.00185578	378	0.316692	0.977679
PWY.6270..isoprene.biosynthesis.I	Time	-0.00160063	0.00160149	378	0.318532	0.977679
SER.GLYSYN.PWY..superpathway.of.L.serine.and.glycine.biosynthesis.I	Time	-0.00131566	0.0013231	378	0.320682	0.977679
PWY0.1241..ADP.L.glycero..beta..D.manno.heptose.biosynthesis	Time	0.00209684	0.00211987	378	0.323547	0.977679
HCAMHPDEG.PWY..3.phenylpropanoate.and.3..3.hydroxyphenyl.propanoate.degradation.to.2.oxopent.4.enoate	Time	0.00147396	0.00150062	378	0.32693	0.977679
PWY.6690..cinnamate.and.3.hydroxycinnamate.degradation.to.2.oxopent.4.enoate	Time	0.00147396	0.00150062	378	0.32693	0.977679
PWY.7446..sulfoglycolysis	Time	-0.00163565	0.00166764	378	0.327627	0.977679
PWY4LZ.257..superpathway.of.fermentation..Chlamydomonas.reinhardtii.	Time	-0.00107992	0.00110228	378	0.32817	0.977679
PWY.7003..glycerol.degradation.to.butanol	Time	-0.00135047	0.00138382	378	0.330051	0.977679
PWY0.1415..superpathway.of.heme.biosynthesis.from.uroporphyrinogen.III	Time	0.00157697	0.00162035	378	0.331379	0.977679
PWY.3781..aerobic.respiration.I..cytochrome.c.	Time	0.0014231	0.00147107	378	0.334281	0.977679
PWY.6969..TCA.cycle.V..2.oxoglutarate.ferredoxin.oxidoreductase.	Time	-0.00196338	0.00204337	378	0.337549	0.977679
PWY.6703..preQ0.biosynthesis	Time	-0.000664612	0.000700452	378	0.343619	0.982296
PWY.6147..6.hydroxymethyl.dihydropterin.diphosphate.biosynthesis.I	Time	-0.00103868	0.00112239	378	0.355638	0.985831
PWY.5686..UMP.biosynthesis	Time	0.00031295	0.000338902	378	0.356674	0.985831
COA.PWY..coenzyme.A.biosynthesis.I	Time	-0.00109981	0.00119251	378	0.356984	0.985831
PWY.6630..superpathway.of.L.tyrosine.biosynthesis	Time	-0.00165709	0.00180246	378	0.358796	0.985831
PWY66.422..D.galactose.degradation.V..Leloir.pathway.	Time	-0.000607847	0.000665014	378	0.361574	0.985831
PWY.6588..pyruvate.fermentation.to.acetone	Time	-0.00154771	0.00172133	378	0.369441	0.986334
PWY.6317..galactose.degradation.I..Leloir.pathway.	Time	-0.000600738	0.000671446	378	0.371808	0.986334
PWY.5838..superpathway.of.menaquinol.8.biosynthesis.I	Time	-0.00153477	0.00177318	378	0.387565	0.988179
GLYOXYLATE.BYPASS..glyoxylate.cycle	Time	0.00199641	0.00231148	378	0.388582	0.988179
PWY.7282..4.amino.2.methyl.5.phosphomethylpyrimidine.biosynthesis..yeast.	Time	-0.0011494	0.00134784	378	0.394599	0.988179
FUCCAT.PWY..fucose.degradation	Time	-0.00162289	0.00191392	378	0.39728	0.988179
PWY.6606..guanosine.nucleotides.degradation.II	Time	-0.00169806	0.00200503	378	0.397857	0.988179
PWY.5384..sucrose.degradation.IV..sucrose.phosphorylase.	Time	0.00165121	0.0019514	378	0.398263	0.988179
PWY0.1261..anhydromuropeptides.recycling	Time	-0.00142211	0.00169584	378	0.402497	0.988179
FAO.PWY..fatty.acid..beta..oxidation.I	Time	-0.00148286	0.00179925	378	0.410635	0.988179
LACTOSECAT.PWY..lactose.and.galactose.degradation.I	Time	-0.0015853	0.00193322	378	0.412975	0.988179
P185.PWY..formaldehyde.assimilation.III..dihydroxyacetone.cycle.	Time	-0.00106683	0.00130467	378	0.414305	0.988179
PWY.5136..fatty.acid..beta..oxidation.II..peroxisome.	Time	-0.00141106	0.00174557	378	0.419644	0.988179
PWY490.3..nitrate.reduction.VI..assimilatory.	Time	-0.00141976	0.00176373	378	0.421594	0.988179
HSERMETANA.PWY..L.methionine.biosynthesis.III	Time	-0.000850573	0.00106127	378	0.42337	0.988179
PWY.6608..guanosine.nucleotides.degradation.III	Time	-0.000746245	0.0009323	378	0.423967	0.988179
PWY.5667..CDP.diacylglycerol.biosynthesis.I	Time	0.000247995	0.000310616	378	0.425395	0.988179
PWY0.1319..CDP.diacylglycerol.biosynthesis.II	Time	0.00024796	0.000310617	378	0.425462	0.988179
CITRULBIO.PWY..L.citrulline.biosynthesis	Time	-0.00122014	0.00153071	378	0.426142	0.988179
PWY.5845..superpathway.of.menaquinol.9.biosynthesis	Time	-0.00105331	0.00135493	378	0.437663	0.988179
PWY.5850..superpathway.of.menaquinol.6.biosynthesis.I	Time	-0.00105331	0.00135493	378	0.437663	0.988179
PWY.5896..superpathway.of.menaquinol.10.biosynthesis	Time	-0.00105331	0.00135493	378	0.437663	0.988179
PWY.5860..superpathway.of.demethylmenaquinol.6.biosynthesis.I	Time	0.00104233	0.00135895	378	0.443794	0.988179
PWY.5862..superpathway.of.demethylmenaquinol.9.biosynthesis	Time	0.00104233	0.00135895	378	0.443794	0.988179
PWY.5941..glycogen.degradation.II..eukaryotic.	Time	-0.00102872	0.00136839	378	0.452891	0.988179
PWYG.321..mycolate.biosynthesis	Time	0.00164451	0.0022179	378	0.459101	0.988179
P162.PWY..L.glutamate.degradation.V..via.hydroxyglutarate.	Time	-0.00114611	0.00155749	378	0.462495	0.988179
PWY.7328..superpathway.of.UDP.glucose.derived.O.antigen.building.blocks.biosynthesis	Time	-0.00155795	0.00214547	378	0.468418	0.988179
DENOVOPURINE2.PWY..superpathway.of.purine.nucleotides.de.novo.biosynthesis.II	Time	0.000602772	0.000842852	378	0.474958	0.988179
PWY.5022..4.aminobutanoate.degradation.V	Time	-0.00161514	0.00226338	378	0.47614	0.988179
ORNDEG.PWY..superpathway.of.ornithine.degradation	Time	-0.00128863	0.0018116	378	0.477544	0.988179
PWY.6892..thiazole.biosynthesis.I..E..coli.	Time	-0.0014814	0.00212146	378	0.48564	0.988179
PWY.5659..GDP.mannose.biosynthesis	Time	-0.00065037	0.000935366	378	0.487504	0.988179
PWY.6527..stachyose.degradation	Time	0.0004381	0.000638106	378	0.492992	0.988179
PWY.5030..L.histidine.degradation.III	Time	-0.00133472	0.00194771	378	0.493801	0.988179
PWY.841..superpathway.of.purine.nucleotides.de.novo.biosynthesis.I	Time	0.000571995	0.000837507	378	0.495254	0.988179
PWY.5690..TCA.cycle.II..plants.and.fungi.	Time	-0.00121931	0.00178537	378	0.495272	0.988179
PWY.561..superpathway.of.glyoxylate.cycle.and.fatty.acid.degradation	Time	0.00136919	0.00200871	378	0.496105	0.988179
PWY.7220..adenosine.deoxyribonucleotides.de.novo.biosynthesis.II	Time	-0.000577532	0.000848853	378	0.496899	0.988179
PWY.7222..guanosine.deoxyribonucleotides.de.novo.biosynthesis.II	Time	-0.000577532	0.000848853	378	0.496899	0.988179
ARG.POLYAMINE.SYN..superpathway.of.arginine.and.polyamine.biosynthesis	Time	-0.000891552	0.00131618	378	0.49879	0.988179
PWY.7196..superpathway.of.pyrimidine.ribonucleosides.salvage	Time	0.000764443	0.00114844	378	0.506254	0.988179
PWY.7254..TCA.cycle.VII..acetate.producers.	Time	0.00117287	0.00177654	378	0.509731	0.988179
PWY.7663..gondoate.biosynthesis..anaerobic.	Time	-0.000617998	0.000940077	378	0.511532	0.988179
COBALSYN.PWY..adenosylcobalamin.salvage.from.cobinamide.I	Time	-0.00124691	0.00190056	378	0.51218	0.988179
PWY.6507..4.deoxy.L.threo.hex.4.enopyranuronate.degradation	Time	0.00127714	0.0019493	378	0.512952	0.988179
FUC.RHAMCAT.PWY..superpathway.of.fucose.and.rhamnose.degradation	Time	-0.00110218	0.00170242	378	0.517953	0.988179
PWY.6629..superpathway.of.L.tryptophan.biosynthesis	Time	0.00104702	0.00163417	378	0.522302	0.988179
PWY.7560..methylerythritol.phosphate.pathway.II	Time	-0.00139726	0.00220633	378	0.527117	0.988179
PPGPPMET.PWY..ppGpp.biosynthesis	Time	-0.00106097	0.00168057	378	0.528409	0.988179
POLYISOPRENSYN.PWY..polyisoprenoid.biosynthesis..E..coli.	Time	0.000985426	0.0015712	378	0.53111	0.988179
COA.PWY.1..coenzyme.A.biosynthesis.II..mammalian.	Time	0.000230786	0.000378098	378	0.542159	0.988179
PWY.5121..superpathway.of.geranylgeranyl.diphosphate.biosynthesis.II..via.MEP.	Time	-0.000977037	0.00162376	378	0.547908	0.988179
PWY.7211..superpathway.of.pyrimidine.deoxyribonucleotides.de.novo.biosynthesis	Time	-0.000607257	0.00101665	378	0.550662	0.988179
THRESYN.PWY..superpathway.of.L.threonine.biosynthesis	Time	-0.000358563	0.0006095	378	0.556867	0.988179
X1CMET2.PWY..N10.formyl.tetrahydrofolate.biosynthesis	Time	-0.0004837	0.000827523	378	0.559398	0.988179
ILEUSYN.PWY..L.isoleucine.biosynthesis.I..from.threonine.	Time	0.000234104	0.000403373	378	0.562188	0.988179
VALSYN.PWY..L.valine.biosynthesis	Time	0.000234104	0.000403373	378	0.562188	0.988179
PANTOSYN.PWY..pantothenate.and.coenzyme.A.biosynthesis.I	Time	0.000570873	0.000984838	378	0.562663	0.988179
TCA.GLYOX.BYPASS..superpathway.of.glyoxylate.bypass.and.TCA	Time	0.00123219	0.00212732	378	0.562958	0.988179
CENTFERM.PWY..pyruvate.fermentation.to.butanoate	Time	-0.000939115	0.0016286	378	0.564701	0.988179
P164.PWY..purine.nucleobases.degradation.I..anaerobic.	Time	-0.00068236	0.00120432	378	0.571498	0.988179
PWY.6823..molybdenum.cofactor.biosynthesis	Time	-0.000906653	0.00160142	378	0.571794	0.988179
ARGDEG.PWY..superpathway.of.L.arginine..putrescine..and.4.aminobutanoate.degradation	Time	-0.000914694	0.00162445	378	0.573884	0.988179
ORNARGDEG.PWY..superpathway.of.L.arginine.and.L.ornithine.degradation	Time	-0.000914694	0.00162445	378	0.573884	0.988179
PWY.7219..adenosine.ribonucleotides.de.novo.biosynthesis	Time	0.000153772	0.000273455	378	0.574393	0.988179
GLUCARDEG.PWY..D.glucarate.degradation.I	Time	0.00113449	0.00203819	378	0.578285	0.988179
PWY.5505..L.glutamate.and.L.glutamine.biosynthesis	Time	-0.00110017	0.00202877	378	0.588102	0.988179
HEME.BIOSYNTHESIS.II..heme.biosynthesis.I..aerobic.	Time	-0.00110064	0.00203166	378	0.588474	0.988179
PWY.5347..superpathway.of.L.methionine.biosynthesis..transsulfuration.	Time	-0.00037869	0.000708069	378	0.593248	0.988179
PWY.7539..6.hydroxymethyl.dihydropterin.diphosphate.biosynthesis.III..Chlamydia.	Time	-0.000593191	0.00110931	378	0.593302	0.988179
PWY.6895..superpathway.of.thiamin.diphosphate.biosynthesis.II	Time	-0.00103682	0.00195881	378	0.597057	0.988179
CALVIN.PWY..Calvin.Benson.Bassham.cycle	Time	-0.000345792	0.000655544	378	0.59832	0.988179
PWY.5897..superpathway.of.menaquinol.11.biosynthesis	Time	-0.000979094	0.0018579	378	0.598667	0.988179
PWY.5898..superpathway.of.menaquinol.12.biosynthesis	Time	-0.000979094	0.0018579	378	0.598667	0.988179
PWY.5899..superpathway.of.menaquinol.13.biosynthesis	Time	-0.000979094	0.0018579	378	0.598667	0.988179
PWY.3001..superpathway.of.L.isoleucine.biosynthesis.I	Time	0.000371758	0.000718317	378	0.605085	0.988179
TRNA.CHARGING.PWY..tRNA.charging	Time	-0.000402978	0.000779976	378	0.605852	0.988179
PANTO.PWY..phosphopantothenate.biosynthesis.I	Time	-0.000295285	0.000574613	378	0.607784	0.988179
PWY.7315..dTDP.N.acetylthomosamine.biosynthesis	Time	0.00118968	0.00231766	378	0.608185	0.988179
PWY.5723..Rubisco.shunt	Time	0.00102436	0.00202368	378	0.613171	0.988179
PWY.4981..L.proline.biosynthesis.II..from.arginine.	Time	-0.00085826	0.00170986	378	0.616143	0.988179
PWY.7184..pyrimidine.deoxyribonucleotides.de.novo.biosynthesis.I	Time	0.000575882	0.0011488	378	0.616461	0.988179
PWY.7198..pyrimidine.deoxyribonucleotides.de.novo.biosynthesis.IV	Time	-0.00110613	0.0022542	378	0.62407	0.988179
PWY.6125..superpathway.of.guanosine.nucleotides.de.novo.biosynthesis.II	Time	0.000544524	0.00111622	378	0.626098	0.988179
PWY.5855..ubiquinol.7.biosynthesis..prokaryotic.	Time	0.000834083	0.00171011	378	0.626162	0.988179
PWY.5856..ubiquinol.9.biosynthesis..prokaryotic.	Time	0.000834083	0.00171011	378	0.626162	0.988179
PWY.5857..ubiquinol.10.biosynthesis..prokaryotic.	Time	0.000834083	0.00171011	378	0.626162	0.988179
PWY.6708..ubiquinol.8.biosynthesis..prokaryotic.	Time	0.000834083	0.00171011	378	0.626162	0.988179
GALACT.GLUCUROCAT.PWY..superpathway.of.hexuronide.and.hexuronate.degradation	Time	-0.000601928	0.00127922	378	0.638242	0.988179
METSYN.PWY..L.homoserine.and.L.methionine.biosynthesis	Time	-0.000365336	0.000779715	378	0.639664	0.988179
PWY.5189..tetrapyrrole.biosynthesis.II..from.glycine.	Time	0.000935401	0.00200157	378	0.640666	0.988179
PWY.6891..thiazole.biosynthesis.II..Bacillus.	Time	0.000978982	0.00211472	378	0.643811	0.988179
PWY.6609..adenine.and.adenosine.salvage.III	Time	0.000351816	0.000763834	378	0.64549	0.988179
PWY.7664..oleate.biosynthesis.IV..anaerobic.	Time	0.00101623	0.00220911	378	0.645901	0.988179
PENTOSE.P.PWY..pentose.phosphate.pathway	Time	-0.000557038	0.00121461	378	0.646908	0.988179
PWY.5861..superpathway.of.demethylmenaquinol.8.biosynthesis	Time	0.000864199	0.00189461	378	0.648687	0.988179
PWY.7111..pyruvate.fermentation.to.isobutanol..engineered.	Time	0.000174056	0.000381648	378	0.648738	0.988179
PWY.7388..octanoyl..acyl.carrier.protein..biosynthesis..mitochondria..yeast.	Time	-0.00102464	0.00228892	378	0.65479	0.988179
PWY.4984..urea.cycle	Time	-0.000697679	0.00156867	378	0.656877	0.988179
BIOTIN.BIOSYNTHESIS.PWY..biotin.biosynthesis.I	Time	0.000955046	0.00218504	378	0.662426	0.988179
PWY.7323..superpathway.of.GDP.mannose.derived.O.antigen.building.blocks.biosynthesis	Time	0.000875417	0.00202844	378	0.666424	0.988179
HISTSYN.PWY..L.histidine.biosynthesis	Time	0.000326637	0.000758236	378	0.666873	0.988179
PWY.5971..palmitate.biosynthesis.II..bacteria.and.plants.	Time	0.000779504	0.00181811	378	0.668476	0.988179
P23.PWY..reductive.TCA.cycle.I	Time	0.00074165	0.00174558	378	0.671293	0.988179
TCA..TCA.cycle.I..prokaryotic.	Time	-0.000838522	0.00201579	378	0.677666	0.988179
GLCMANNANAUT.PWY..superpathway.of.N.acetylglucosamine..N.acetylmannosamine.and.N.acetylneuraminate.degradation	Time	-0.000385864	0.000934144	378	0.67991	0.988179
PWY.6859..all.trans.farnesol.biosynthesis	Time	-0.000873529	0.00211478	378	0.679915	0.988179
PWY.7208..superpathway.of.pyrimidine.nucleobases.salvage	Time	-0.000408314	0.000990303	378	0.680347	0.988179
POLYAMINSYN3.PWY..superpathway.of.polyamine.biosynthesis.II	Time	0.00106427	0.00259883	378	0.682509	0.988179
GOLPDLCAT.PWY..superpathway.of.glycerol.degradation.to.1.3.propanediol	Time	0.000686425	0.00167633	378	0.682535	0.988179
PWY.5973..cis.vaccenate.biosynthesis	Time	-0.000352373	0.000875593	378	0.687703	0.99146
P161.PWY..acetylene.degradation	Time	-0.000464078	0.00115397	378	0.687909	0.99146
PWY.6168..flavin.biosynthesis.III..fungi.	Time	0.000374829	0.000940162	378	0.690464	0.991658
GALACTUROCAT.PWY..D.galacturonate.degradation.I	Time	0.000734669	0.00186044	378	0.69326	0.991658
GLYCOLYSIS.E.D..superpathway.of.glycolysis.and.Entner.Doudoroff	Time	0.000736568	0.00188212	378	0.695871	0.991658
PWY.6803..phosphatidylcholine.acyl.editing	Time	0.00077592	0.00198824	378	0.696679	0.991658
PWY.6519..8.amino.7.oxononanoate.biosynthesis.I	Time	-0.000814313	0.00211219	378	0.700172	0.991658
PWY.7575..superpathway.of.candicidin.biosynthesis	Time	-0.000518066	0.00134559	378	0.700555	0.991658
PWY.7229..superpathway.of.adenosine.nucleotides.de.novo.biosynthesis.I	Time	-0.000238346	0.000627391	378	0.704341	0.991658
PWY66.399..gluconeogenesis.III	Time	0.000549488	0.00144787	378	0.704627	0.991658
GLYCOGENSYNTH.PWY..glycogen.biosynthesis.I..from.ADP.D.Glucose.	Time	-0.000339549	0.000906948	378	0.708433	0.992636
NAD.BIOSYNTHESIS.II..NAD.salvage.pathway.II	Time	0.000790989	0.00213764	378	0.711673	0.992938
PWY.7409..phospholipid.remodeling..phosphatidylethanolamine..yeast.	Time	-0.000589414	0.00164385	378	0.720228	0.992938
METHGLYUT.PWY..superpathway.of.methylglyoxal.degradation	Time	0.000653495	0.00183794	378	0.72247	0.992938
GALACTARDEG.PWY..D.galactarate.degradation.I	Time	0.000715604	0.00202164	378	0.723657	0.992938
GLUCARGALACTSUPER.PWY..superpathway.of.D.glucarate.and.D.galactarate.degradation	Time	0.000715604	0.00202164	378	0.723657	0.992938
PWY.6121..5.aminoimidazole.ribonucleotide.biosynthesis.I	Time	0.000201296	0.000583056	378	0.7302	0.992938
P441.PWY..superpathway.of.N.acetylneuraminate.degradation	Time	-0.000295854	0.00086587	378	0.732875	0.992938
PWY.5083..NAD.NADH.phosphorylation.and.dephosphorylation	Time	-0.000695873	0.00207487	378	0.737617	0.992938
PWY.6353..purine.nucleotides.degradation.II..aerobic.	Time	-0.000479338	0.00143517	378	0.738662	0.992938
PWY.5913..TCA.cycle.VI..obligate.autotrophs.	Time	-0.000790974	0.00237565	378	0.739358	0.992938
GLUCOSE1PMETAB.PWY..glucose.and.glucose.1.phosphate.degradation	Time	0.000676117	0.00204077	378	0.740691	0.992938
PWY.7228..superpathway.of.guanosine.nucleotides.de.novo.biosynthesis.I	Time	0.000396913	0.00120481	378	0.742008	0.992938
PWY.5791..1.4.dihydroxy.2.naphthoate.biosynthesis.II..plants.	Time	0.000630014	0.00191859	378	0.742902	0.992938
PWY.5837..1.4.dihydroxy.2.naphthoate.biosynthesis.I	Time	0.000630014	0.00191859	378	0.742902	0.992938
AST.PWY..L.arginine.degradation.II..AST.pathway.	Time	0.000548803	0.00169669	378	0.74662	0.992938
COMPLETE.ARO.PWY..superpathway.of.aromatic.amino.acid.biosynthesis	Time	0.000154762	0.000482844	378	0.748839	0.992938
ECASYN.PWY..enterobacterial.common.antigen.biosynthesis	Time	-0.000497506	0.00158401	378	0.753722	0.992938
KDO.NAGLIPASYN.PWY..superpathway.of..Kdo.2.lipid.A.biosynthesis	Time	0.000542974	0.00176672	378	0.758843	0.992938
PWY.5005..biotin.biosynthesis.II	Time	0.000641457	0.00210428	378	0.760745	0.992938
GLUDEG.I.PWY..GABA.shunt	Time	-0.000666356	0.00220909	378	0.763174	0.992938
PWY.6901..superpathway.of.glucose.and.xylose.degradation	Time	-0.000342049	0.00113959	378	0.764228	0.992938
PWY.6284..superpathway.of.unsaturated.fatty.acids.biosynthesis..E..coli.	Time	-0.000438932	0.00146609	378	0.764891	0.992938
PWY.6163..chorismate.biosynthesis.from.3.dehydroquinate	Time	-0.000133151	0.000454614	378	0.76985	0.992938
PWY.7221..guanosine.ribonucleotides.de.novo.biosynthesis	Time	9.58769e-05	0.0003297	378	0.771444	0.992938
PWY.5863..superpathway.of.phylloquinol.biosynthesis	Time	-0.000526423	0.00181547	378	0.772083	0.992938
HEXITOLDEGSUPER.PWY..superpathway.of.hexitol.degradation..bacteria.	Time	-0.000264488	0.000921214	378	0.774266	0.992938
FASYN.INITIAL.PWY..superpathway.of.fatty.acid.biosynthesis.initiation..E..coli.	Time	-0.000636857	0.00223094	378	0.775523	0.992938
KETOGLUCONMET.PWY..ketogluconate.metabolism	Time	0.000568826	0.00200823	378	0.77722	0.992938
DAPLYSINESYN.PWY..L.lysine.biosynthesis.I	Time	0.000701252	0.0024819	378	0.777681	0.992938
PWY.6151..S.adenosyl.L.methionine.cycle.I	Time	9.86142e-05	0.000354243	378	0.78095	0.992938
PWY.4242..pantothenate.and.coenzyme.A.biosynthesis.III	Time	-0.000335083	0.00120596	378	0.781277	0.992938
PWY.6113..superpathway.of.mycolate.biosynthesis	Time	-0.000464612	0.0016815	378	0.782538	0.993222
PWY0.1277..3.phenylpropanoate.and.3..3.hydroxyphenyl.propanoate.degradation	Time	0.000475307	0.00174603	378	0.785676	0.995883
GLYCOL.GLYOXDEG.PWY..superpathway.of.glycol.metabolism.and.degradation	Time	0.000470522	0.00177091	378	0.790692	0.997175
PWY.5154..L.arginine.biosynthesis.III..via.N.acetyl.L.citrulline.	Time	-0.0004255	0.00160492	378	0.791061	0.997175
HISDEG.PWY..L.histidine.degradation.I	Time	-0.000581061	0.00222145	378	0.793799	0.997175
PWY.7197..pyrimidine.deoxyribonucleotide.phosphorylation	Time	0.000340596	0.00130241	378	0.793842	0.997175
P122.PWY..heterolactic.fermentation	Time	-0.000405881	0.00156268	378	0.795282	0.997175
ENTBACSYN.PWY..enterobactin.biosynthesis	Time	-0.000396251	0.00166937	378	0.812566	0.997175
PWY.7115..C4.photosynthetic.carbon.assimilation.cycle..NAD.ME.type	Time	-0.00030281	0.00127888	378	0.813023	0.997175
MET.SAM.PWY..superpathway.of.S.adenosyl.L.methionine.biosynthesis	Time	0.000194249	0.000834214	378	0.816065	0.997175
GLUCONEO.PWY..gluconeogenesis.I	Time	-0.000683586	0.0029804	378	0.818776	0.997175
PWY.5188..tetrapyrrole.biosynthesis.I..from.glutamate.	Time	-0.000172895	0.000761741	378	0.820569	0.997175
PWY.5345..superpathway.of.L.methionine.biosynthesis..by.sulfhydrylation.	Time	-0.000450021	0.00201549	378	0.823498	0.997175
PWY.2942..L.lysine.biosynthesis.III	Time	-8.84642e-05	0.00039737	378	0.824009	0.997175
HEMESYN2.PWY..heme.biosynthesis.II..anaerobic.	Time	0.000476607	0.00217883	378	0.827027	0.997175
P105.PWY..TCA.cycle.IV..2.oxoglutarate.decarboxylase.	Time	0.000404973	0.00187804	378	0.829446	0.997175
P461.PWY..hexitol.fermentation.to.lactate..formate..ethanol.and.acetate	Time	-0.000268244	0.00125751	378	0.831198	0.997175
PWY.3841..folate.transformations.II	Time	-0.000209622	0.000984306	378	0.831528	0.997175
THISYN.PWY..superpathway.of.thiamin.diphosphate.biosynthesis.I	Time	-0.000397034	0.00187634	378	0.832534	0.997175
PWY.7242..D.fructuronate.degradation	Time	0.000422036	0.00199388	378	0.83254	0.997175
PWY0.862...5Z..dodec.5.enoate.biosynthesis	Time	-0.000463723	0.00223705	378	0.83595	0.997175
PWY.6263..superpathway.of.menaquinol.8.biosynthesis.II	Time	-0.000279892	0.00137497	378	0.838861	0.997175
PWY.5100..pyruvate.fermentation.to.acetate.and.lactate.II	Time	-0.000207936	0.00104652	378	0.842612	0.997175
PWY.6386..UDP.N.acetylmuramoyl.pentapeptide.biosynthesis.II..lysine.containing.	Time	6.41971e-05	0.000337898	378	0.849471	0.997175
GLYCOLYSIS.TCA.GLYOX.BYPASS..superpathway.of.glycolysis..pyruvate.dehydrogenase..TCA..and.glyoxylate.bypass	Time	0.000389975	0.00205698	378	0.849786	0.997175
PWY.6374..vibriobactin.biosynthesis	Time	-0.000248191	0.00133353	378	0.852505	0.997175
PWY.1042..glycolysis.IV..plant.cytosol.	Time	8.41187e-05	0.000458487	378	0.854577	0.997175
P42.PWY..incomplete.reductive.TCA.cycle	Time	0.000167476	0.000948652	378	0.860012	0.997175
SALVADEHYPOX.PWY..adenosine.nucleotides.degradation.II	Time	-0.000229218	0.00130167	378	0.860314	0.997175
PRPP.PWY..superpathway.of.histidine..purine..and.pyrimidine.biosynthesis	Time	-0.000131934	0.000760356	378	0.862339	0.997175
P108.PWY..pyruvate.fermentation.to.propanoate.I	Time	-0.000294839	0.00178853	378	0.869194	0.997175
ARO.PWY..chorismate.biosynthesis.I	Time	-7.72588e-05	0.000473499	378	0.870519	0.997175
PWY.5180..toluene.degradation.I..aerobic...via.o.cresol.	Time	-0.000242472	0.00154861	378	0.875706	0.997175
PWY.5182..toluene.degradation.II..aerobic...via.4.methylcatechol.	Time	-0.000242472	0.00154861	378	0.875706	0.997175
PWY.5266..p.cymene.degradation	Time	-0.000242472	0.00154861	378	0.875706	0.997175
PWY.5273..p.cumate.degradation	Time	-0.000242472	0.00154861	378	0.875706	0.997175
PWY.6387..UDP.N.acetylmuramoyl.pentapeptide.biosynthesis.I..meso.diaminopimelate.containing.	Time	5.46727e-05	0.000355128	378	0.877771	0.997175
PWY.6549..L.glutamine.biosynthesis.III	Time	-0.000250418	0.00167031	378	0.880946	0.997175
UBISYN.PWY..superpathway.of.ubiquinol.8.biosynthesis..prokaryotic.	Time	-0.000243812	0.00168395	378	0.884996	0.997175
RIBOSYN2.PWY..flavin.biosynthesis.I..bacteria.and.plants.	Time	0.000211696	0.00154759	378	0.891306	0.997175
PWY.2723..trehalose.degradation.V	Time	0.000255386	0.00188222	378	0.89218	0.997175
PWY0.1479..tRNA.processing	Time	0.000261012	0.00193028	378	0.892547	0.997175
PWY.7210..pyrimidine.deoxyribonucleotides.biosynthesis.from.CTP	Time	-0.000301463	0.00225549	378	0.89378	0.997175
PWY66.409..superpathway.of.purine.nucleotide.salvage	Time	0.000261008	0.00216126	378	0.903973	0.997175
PWY.5097..L.lysine.biosynthesis.VI	Time	-4.55978e-05	0.000378927	378	0.904315	0.997175
REDCITCYC..TCA.cycle.VIII..helicobacter.	Time	0.000241039	0.00207722	378	0.907714	0.997175
GLUCUROCAT.PWY..superpathway.of..beta..D.glucuronide.and.D.glucuronate.degradation	Time	0.000209729	0.00181988	378	0.908314	0.997175
PWY.7269..NAD.NADP.NADH.NADPH.mitochondrial.interconversion..yeast.	Time	0.000208186	0.00181292	378	0.908668	0.997175
PWY.6531..mannitol.cycle	Time	-0.000241107	0.00213952	378	0.910365	0.997175
PWY.7357..thiamin.formation.from.pyrithiamine.and.oxythiamine..yeast.	Time	-8.04463e-05	0.000716534	378	0.910668	0.997175
PWY.7209..superpathway.of.pyrimidine.ribonucleosides.degradation	Time	0.000201505	0.00182861	378	0.912342	0.997175
GLYCOCAT.PWY..glycogen.degradation.I..bacterial.	Time	0.000197563	0.00204001	378	0.922927	0.997175
BRANCHED.CHAIN.AA.SYN.PWY..superpathway.of.branched.amino.acid.biosynthesis	Time	7.74299e-05	0.000816471	378	0.924522	0.997175
COLANSYN.PWY..colanic.acid.building.blocks.biosynthesis	Time	0.000145138	0.00164903	378	0.929935	0.997175
PWY0.166..superpathway.of.pyrimidine.deoxyribonucleotides.de.novo.biosynthesis..E..coli.	Time	-7.92158e-05	0.000960535	378	0.934317	0.997175
PEPTIDOGLYCANSYN.PWY..peptidoglycan.biosynthesis.I..meso.diaminopimelate.containing.	Time	2.87275e-05	0.000356265	378	0.935796	0.997175
PWY.621..sucrose.degradation.III..sucrose.invertase.	Time	-5.63403e-05	0.000707998	378	0.936637	0.997175
NONOXIPENT.PWY..pentose.phosphate.pathway..non.oxidative.branch.	Time	6.20383e-05	0.000780282	378	0.936692	0.997175
NAGLIPASYN.PWY..lipid.IVA.biosynthesis	Time	0.00014824	0.0019694	378	0.940039	0.997175
PWY.6628..superpathway.of.L.phenylalanine.biosynthesis	Time	0.000135284	0.00184087	378	0.941475	0.997175
PWY.6897..thiamin.salvage.II	Time	5.12101e-05	0.000740258	378	0.944884	0.997175
PWY.7117..C4.photosynthetic.carbon.assimilation.cycle..PEPCK.type	Time	-0.000106431	0.00157673	378	0.946237	0.997175
PWY.6285..superpathway.of.fatty.acids.biosynthesis..E..coli.	Time	9.05318e-05	0.0013999	378	0.948488	0.997175
P4.PWY..superpathway.of.L.lysine..L.threonine.and.L.methionine.biosynthesis.I	Time	0.000116662	0.00210838	378	0.955918	0.998711
PWY0.1061..superpathway.of.L.alanine.biosynthesis	Time	-0.000115627	0.0022576	378	0.959193	0.998711
PWY.7199..pyrimidine.deoxyribonucleosides.salvage	Time	-6.40119e-05	0.00128608	378	0.960343	0.998711
PWY.6126..superpathway.of.adenosine.nucleotides.de.novo.biosynthesis.II	Time	-3.79707e-05	0.000774691	378	0.960934	0.998711
PWY.5918..superpathay.of.heme.biosynthesis.from.glutamate	Time	6.43586e-05	0.0018314	378	0.971995	0.998711
PWY0.1533..methylphosphonate.degradation.I	Time	-5.66498e-05	0.0017882	378	0.974753	0.998711
PWY.6545..pyrimidine.deoxyribonucleotides.de.novo.biosynthesis.III	Time	3.47659e-05	0.00110773	378	0.974988	0.998711
PWY.6122..5.aminoimidazole.ribonucleotide.biosynthesis.II	Time	-1.60335e-05	0.00063083	378	0.979743	0.998711
PWY.6277..superpathway.of.5.aminoimidazole.ribonucleotide.biosynthesis	Time	-1.60335e-05	0.00063083	378	0.979743	0.998711
ANAEROFRUCAT.PWY..homolactic.fermentation	Time	1.5991e-05	0.00100819	378	0.987358	0.998711
PWY.241..C4.photosynthetic.carbon.assimilation.cycle..NADP.ME.type	Time	-1.52547e-05	0.00145939	378	0.991668	0.998711
NONMEVIPP.PWY..methylerythritol.phosphate.pathway.I	Time	2.74005e-06	0.000430028	378	0.994921	0.998711
PWY0.781..aspartate.superpathway	Time	-1.20838e-05	0.00209753	378	0.995408	0.998711
PWY.6936..seleno.amino.acid.biosynthesis	Time	6.92397e-06	0.00133135	378	0.995853	0.998711
PWY.6282..palmitoleate.biosynthesis.I..from..5Z..dodec.5.enoate.	Time	9.70502e-06	0.002291	378	0.996623	0.998711
PWY.6700..queuosine.biosynthesis	Time	5.98779e-07	0.000367836	378	0.998702	0.998953
PWY.7371..1.4.dihydroxy.6.naphthoate.biosynthesis.II	Time	3.33321e-06	0.0025369	378	0.998953	0.998953

## Sheet: Group
feature	value	coef	stderr	N	pval	qval
PHOSLIPSYN.PWY..superpathway.of.phospholipid.biosynthesis.I..bacteria.	B	0.302322	0.0970314	378	0.00228414	0.977679
ARGSYN.PWY..L.arginine.biosynthesis.I..via.L.ornithine.	C	-0.25205	0.0955997	378	0.00945619	0.977679
PWY.1269..CMP.3.deoxy.D.manno.octulosonate.biosynthesis.I	C	0.211269	0.083787	378	0.0129637	0.977679
PRPP.PWY..superpathway.of.histidine..purine..and.pyrimidine.biosynthesis	C	0.11038	0.044369	378	0.0132892	0.977679
PWY.7575..superpathway.of.candicidin.biosynthesis	B	0.275298	0.109726	378	0.0134097	0.977679
PYRIDNUCSAL.PWY..NAD.salvage.pathway.I	B	0.206687	0.0837737	378	0.0149933	0.977679
SULFATE.CYS.PWY..superpathway.of.sulfate.assimilation.and.cysteine.biosynthesis	B	0.334525	0.135754	378	0.0151133	0.977679
PWY.1861..formaldehyde.assimilation.II..RuMP.Cycle.	C	-0.194995	0.0796262	378	0.0157393	0.977679
OANTIGEN.PWY..O.antigen.building.blocks.biosynthesis..E..coli.	B	0.259253	0.106931	378	0.0158031	0.977679
PWY.6527..stachyose.degradation	B	-0.0938582	0.0389654	378	0.0174901	0.977679
PWY0.1296..purine.ribonucleosides.degradation	C	-0.100511	0.0418936	378	0.0179319	0.977679
RIBOSYN2.PWY..flavin.biosynthesis.I..bacteria.and.plants.	B	0.243476	0.102244	378	0.0187843	0.977679
NONOXIPENT.PWY..pentose.phosphate.pathway..non.oxidative.branch.	C	-0.108468	0.0460028	378	0.0199582	0.977679
PWY.6285..superpathway.of.fatty.acids.biosynthesis..E..coli.	B	0.236646	0.101788	378	0.0217175	0.977679
PWY.6263..superpathway.of.menaquinol.8.biosynthesis.II	B	-0.231748	0.100556	378	0.0228615	0.977679
PWY.6353..purine.nucleotides.degradation.II..aerobic.	B	0.196286	0.0864402	378	0.0248997	0.977679
PWY.7184..pyrimidine.deoxyribonucleotides.de.novo.biosynthesis.I	C	0.150696	0.0670355	378	0.0251577	0.977679
PWYG.321..mycolate.biosynthesis	B	0.339046	0.149899	378	0.0254635	0.977679
PWY.6895..superpathway.of.thiamin.diphosphate.biosynthesis.II	B	0.312697	0.138777	378	0.0260161	0.977679
PWY.5304..superpathway.of.sulfur.oxidation..Acidianus.ambivalens.	B	0.318128	0.141949	378	0.02681	0.977679
PWY66.399..gluconeogenesis.III	B	0.194848	0.0873511	378	0.0275182	0.977679
PWY.5384..sucrose.degradation.IV..sucrose.phosphorylase.	B	0.286463	0.132555	378	0.0326267	0.977679
PWY.7664..oleate.biosynthesis.IV..anaerobic.	B	0.324405	0.151361	378	0.034062	0.977679
PWY.6284..superpathway.of.unsaturated.fatty.acids.biosynthesis..E..coli.	B	0.219065	0.102808	378	0.0350948	0.977679
PWY.6901..superpathway.of.glucose.and.xylose.degradation	B	0.138777	0.0656635	378	0.0352234	0.977679
PWY.6588..pyruvate.fermentation.to.acetone	B	0.218639	0.104997	378	0.0393834	0.977679
PWY.4242..pantothenate.and.coenzyme.A.biosynthesis.III	B	0.143513	0.0694882	378	0.0395843	0.977679
PWY.7400..L.arginine.biosynthesis.IV..archaebacteria.	C	-0.192685	0.0954837	378	0.0457681	0.977679
PWY66.398..TCA.cycle.III..animals.	C	0.200608	0.0994894	378	0.0459386	0.977679
PWY.5971..palmitate.biosynthesis.II..bacteria.and.plants.	B	0.259208	0.12973	378	0.0479165	0.977679
ARGSYNBSUB.PWY..L.arginine.biosynthesis.II..acetyl.cycle.	B	0.270827	0.136579	378	0.049603	0.977679
PWY.6317..galactose.degradation.I..Leloir.pathway.	B	-0.0787666	0.0404633	378	0.0538604	0.977679
PWY.1269..CMP.3.deoxy.D.manno.octulosonate.biosynthesis.I	B	0.159884	0.0827354	378	0.0555999	0.977679
PWY.5989..stearate.biosynthesis.II..bacteria.and.plants.	B	0.30899	0.160708	378	0.0568331	0.977679
PWY.5367..petroselinate.biosynthesis	B	0.274759	0.143033	378	0.057052	0.977679
PWY0.1297..superpathway.of.purine.deoxyribonucleosides.degradation	B	0.140295	0.0738486	378	0.0598043	0.977679
HEME.BIOSYNTHESIS.II..heme.biosynthesis.I..aerobic.	C	-0.251262	0.133491	378	0.0621653	0.977679
PWY.6305..putrescine.biosynthesis.IV	B	0.111245	0.0591612	378	0.062422	0.977679
PWY.5189..tetrapyrrole.biosynthesis.II..from.glycine.	B	0.246011	0.131075	378	0.062906	0.977679
GLUCUROCAT.PWY..superpathway.of..beta..D.glucuronide.and.D.glucuronate.degradation	B	0.195271	0.104863	378	0.0633652	0.977679
GALACTUROCAT.PWY..D.galacturonate.degradation.I	B	0.207521	0.110835	378	0.0635336	0.977679
PWY.2723..trehalose.degradation.V	C	-0.244713	0.131402	378	0.0649437	0.977679
PWY.6263..superpathway.of.menaquinol.8.biosynthesis.II	C	-0.188796	0.101834	378	0.0661397	0.977679
PWY66.409..superpathway.of.purine.nucleotide.salvage	B	0.238037	0.128577	378	0.0665222	0.977679
PWY.5136..fatty.acid..beta..oxidation.II..peroxisome.	B	0.203347	0.110347	378	0.0677664	0.977679
RHAMCAT.PWY..L.rhamnose.degradation.I	C	0.112739	0.0613208	378	0.0683988	0.977679
PWY.821..superpathway.of.sulfur.amino.acid.biosynthesis..Saccharomyces.cerevisiae.	B	0.186689	0.102651	378	0.0713947	0.977679
PWY.5973..cis.vaccenate.biosynthesis	B	0.10737	0.0590529	378	0.0714678	0.977679
PWY.6113..superpathway.of.mycolate.biosynthesis	B	0.198678	0.109928	378	0.0731535	0.977679
PWY.6282..palmitoleate.biosynthesis.I..from..5Z..dodec.5.enoate.	B	0.277256	0.153564	378	0.0734457	0.977679
PWY.4981..L.proline.biosynthesis.II..from.arginine.	B	0.185772	0.103477	378	0.0750611	0.977679
ILEUSYN.PWY..L.isoleucine.biosynthesis.I..from.threonine.	C	-0.0642177	0.0357852	378	0.0751842	0.977679
VALSYN.PWY..L.valine.biosynthesis	C	-0.0642177	0.0357852	378	0.0751842	0.977679
GLYCOCAT.PWY..glycogen.degradation.I..bacterial.	C	-0.238775	0.133432	378	0.0759977	0.977679
POLYAMINSYN3.PWY..superpathway.of.polyamine.biosynthesis.II	C	-0.304057	0.170321	378	0.0766943	0.977679
X1CMET2.PWY..N10.formyl.tetrahydrofolate.biosynthesis	B	-0.113705	0.0636987	378	0.0767192	0.977679
PWY4LZ.257..superpathway.of.fermentation..Chlamydomonas.reinhardtii.	C	-0.134846	0.0759018	378	0.0781098	0.977679
PWY66.398..TCA.cycle.III..animals.	B	0.17387	0.0982408	378	0.0792329	0.977679
PWY0.862...5Z..dodec.5.enoate.biosynthesis	B	0.274731	0.155659	378	0.0800542	0.977679
PWY.6519..8.amino.7.oxononanoate.biosynthesis.I	B	0.266896	0.151373	378	0.0803545	0.977679
PWY66.422..D.galactose.degradation.V..Leloir.pathway.	B	-0.0711819	0.0404553	378	0.0809757	0.977679
PWY4FS.8..phosphatidylglycerol.biosynthesis.II..non.plastidic.	B	0.194905	0.110889	378	0.0812941	0.977679
PWY4FS.7..phosphatidylglycerol.biosynthesis.I..plastidic.	B	0.194905	0.110889	378	0.0812941	0.977679
P108.PWY..pyruvate.fermentation.to.propanoate.I	B	0.199285	0.113738	378	0.0822414	0.977679
PWY.5686..UMP.biosynthesis	B	-0.0365425	0.020963	378	0.0837994	0.977679
PWY.5005..biotin.biosynthesis.II	C	-0.249262	0.143698	378	0.0853129	0.977679
PWY.5030..L.histidine.degradation.III	C	-0.20379	0.118592	378	0.0882392	0.977679
PWY.7198..pyrimidine.deoxyribonucleotides.de.novo.biosynthesis.IV	C	-0.249401	0.145141	378	0.0882523	0.977679
PANTO.PWY..phosphopantothenate.biosynthesis.I	B	-0.0777125	0.0456488	378	0.0912063	0.977679
PWY.7111..pyruvate.fermentation.to.isobutanol..engineered.	C	-0.0563847	0.0331514	378	0.0915032	0.977679
GALACT.GLUCUROCAT.PWY..superpathway.of.hexuronide.and.hexuronate.degradation	B	0.123456	0.0737093	378	0.0947889	0.977679
PWY.7328..superpathway.of.UDP.glucose.derived.O.antigen.building.blocks.biosynthesis	B	0.242719	0.144706	378	0.096019	0.977679
HEXITOLDEGSUPER.PWY..superpathway.of.hexitol.degradation..bacteria.	B	0.0973652	0.0587491	378	0.100007	0.977679
HEMESYN2.PWY..heme.biosynthesis.II..anaerobic.	B	0.228913	0.138919	378	0.101943	0.977679
UDPNAGSYN.PWY..UDP.N.acetyl.D.glucosamine.biosynthesis.I	B	0.198925	0.120951	378	0.102591	0.977679
COLANSYN.PWY..colanic.acid.building.blocks.biosynthesis	B	0.160169	0.0976141	378	0.103387	0.977679
PWY.6151..S.adenosyl.L.methionine.cycle.I	C	-0.0436457	0.0266058	378	0.103465	0.977679
TRNA.CHARGING.PWY..tRNA.charging	C	-0.101455	0.0626776	378	0.108076	0.977679
PWY0.1586..peptidoglycan.maturation..meso.diaminopimelate.containing.	C	0.120729	0.0751663	378	0.110802	0.977679
PWY0.1298..superpathway.of.pyrimidine.deoxyribonucleosides.degradation	B	0.177541	0.111119	378	0.112664	0.977679
FASYN.ELONG.PWY..fatty.acid.elongation....saturated	B	0.236378	0.149529	378	0.116488	0.977679
GLUCOSE1PMETAB.PWY..glucose.and.glucose.1.phosphate.degradation	C	-0.256071	0.162017	378	0.116555	0.977679
NAD.BIOSYNTHESIS.II..NAD.salvage.pathway.II	B	0.215327	0.137971	378	0.12117	0.977679
PWY66.400..glycolysis.VI..metazoan.	B	0.124933	0.0801749	378	0.121742	0.977679
CALVIN.PWY..Calvin.Benson.Bassham.cycle	B	-0.0624336	0.040472	378	0.125487	0.977679
PENTOSE.P.PWY..pentose.phosphate.pathway	B	0.112517	0.0730919	378	0.126278	0.977679
PWY0.1261..anhydromuropeptides.recycling	B	0.15639	0.102573	378	0.12991	0.977679
PWY.7371..1.4.dihydroxy.6.naphthoate.biosynthesis.II	C	-0.305791	0.201713	378	0.132093	0.977679
PWY.5860..superpathway.of.demethylmenaquinol.6.biosynthesis.I	B	0.143231	0.0944928	378	0.132138	0.977679
PWY.5862..superpathway.of.demethylmenaquinol.9.biosynthesis	B	0.143231	0.0944928	378	0.132138	0.977679
PWY.6969..TCA.cycle.V..2.oxoglutarate.ferredoxin.oxidoreductase.	B	0.185728	0.123285	378	0.134505	0.977679
NAGLIPASYN.PWY..lipid.IVA.biosynthesis	B	0.169788	0.113478	378	0.135441	0.977679
PWY0.1479..tRNA.processing	C	-0.218139	0.145403	378	0.136117	0.977679
TCA.GLYOX.BYPASS..superpathway.of.glyoxylate.bypass.and.TCA	B	0.206699	0.13891	378	0.139307	0.977679
LACTOSECAT.PWY..lactose.and.galactose.degradation.I	B	0.185349	0.125265	378	0.141521	0.977679
PWY.7383..anaerobic.energy.metabolism..invertebrates..cytosol.	B	0.148702	0.100735	378	0.142455	0.977679
P161.PWY..acetylene.degradation	C	-0.109402	0.0741384	378	0.142596	0.977679
PWY.6606..guanosine.nucleotides.degradation.II	B	0.184057	0.125415	378	0.144771	0.977679
PWY.7371..1.4.dihydroxy.6.naphthoate.biosynthesis.II	B	-0.291811	0.199181	378	0.145458	0.977679
PWY.7003..glycerol.degradation.to.butanol	B	0.144293	0.0989765	378	0.147431	0.977679
PWY.6612..superpathway.of.tetrahydrofolate.biosynthesis	B	0.124307	0.0854243	378	0.148169	0.977679
PWY0.1296..purine.ribonucleosides.degradation	B	-0.0599632	0.0413678	378	0.149739	0.977679
PWY.4702..phytate.degradation.I	B	0.195167	0.135787	378	0.153173	0.977679
PWY.5838..superpathway.of.menaquinol.8.biosynthesis.I	C	-0.183961	0.128023	378	0.153274	0.977679
SO4ASSIM.PWY..sulfate.reduction.I..assimilatory.	B	0.215029	0.150315	378	0.155102	0.977679
PWY0.1319..CDP.diacylglycerol.biosynthesis.II	B	-0.0320854	0.0227342	378	0.160673	0.977679
PWY.5667..CDP.diacylglycerol.biosynthesis.I	B	-0.0320842	0.0227342	378	0.160688	0.977679
KDO.NAGLIPASYN.PWY..superpathway.of..Kdo.2.lipid.A.biosynthesis	B	0.165166	0.117034	378	0.16069	0.977679
FOLSYN.PWY..superpathway.of.tetrahydrofolate.biosynthesis.and.salvage	B	0.124088	0.0882426	378	0.162183	0.977679
FAO.PWY..fatty.acid..beta..oxidation.I	B	0.154821	0.110118	378	0.162256	0.977679
ASPASN.PWY..superpathway.of.L.aspartate.and.L.asparagine.biosynthesis	B	0.0690934	0.0492303	378	0.162995	0.977679
PWY66.400..glycolysis.VI..metazoan.	C	0.113601	0.081194	378	0.164291	0.977679
PWY.5723..Rubisco.shunt	C	-0.169049	0.122237	378	0.169181	0.977679
GLYCOL.GLYOXDEG.PWY..superpathway.of.glycol.metabolism.and.degradation	C	-0.164362	0.118876	378	0.16928	0.977679
PWY.5897..superpathway.of.menaquinol.11.biosynthesis	B	0.170115	0.123213	378	0.169887	0.977679
PWY.5898..superpathway.of.menaquinol.12.biosynthesis	B	0.170115	0.123213	378	0.169887	0.977679
PWY.5899..superpathway.of.menaquinol.13.biosynthesis	B	0.170115	0.123213	378	0.169887	0.977679
FASYN.INITIAL.PWY..superpathway.of.fatty.acid.biosynthesis.initiation..E..coli.	B	0.214812	0.155653	378	0.170068	0.977679
PWY.561..superpathway.of.glyoxylate.cycle.and.fatty.acid.degradation	B	0.164073	0.118948	378	0.170286	0.977679
PWY.5863..superpathway.of.phylloquinol.biosynthesis	B	0.159721	0.11715	378	0.175251	0.977679
ENTBACSYN.PWY..enterobactin.biosynthesis	B	0.149508	0.110184	378	0.177299	0.977679
PWY.5855..ubiquinol.7.biosynthesis..prokaryotic.	B	0.15366	0.113902	378	0.179797	0.977679
PWY.5856..ubiquinol.9.biosynthesis..prokaryotic.	B	0.15366	0.113902	378	0.179797	0.977679
PWY.5857..ubiquinol.10.biosynthesis..prokaryotic.	B	0.15366	0.113902	378	0.179797	0.977679
PWY.6708..ubiquinol.8.biosynthesis..prokaryotic.	B	0.15366	0.113902	378	0.179797	0.977679
PWY.7209..superpathway.of.pyrimidine.ribonucleosides.degradation	B	0.158426	0.118442	378	0.183502	0.977679
FAO.PWY..fatty.acid..beta..oxidation.I	C	-0.148845	0.111517	378	0.184429	0.977679
PWY.5840..superpathway.of.menaquinol.7.biosynthesis	C	-0.15528	0.116735	378	0.185916	0.977679
PWY.5941..glycogen.degradation.II..eukaryotic.	C	-0.127489	0.0961799	378	0.187454	0.977679
PWY.7210..pyrimidine.deoxyribonucleotides.biosynthesis.from.CTP	C	-0.181576	0.137147	378	0.187975	0.977679
HEME.BIOSYNTHESIS.II..heme.biosynthesis.I..aerobic.	B	0.173776	0.131815	378	0.189842	0.977679
GLYCOGENSYNTH.PWY..glycogen.biosynthesis.I..from.ADP.D.Glucose.	C	-0.0748128	0.0569831	378	0.191662	0.977679
FERMENTATION.PWY..mixed.acid.fermentation	C	-0.185958	0.142054	378	0.192952	0.977679
PWY.7229..superpathway.of.adenosine.nucleotides.de.novo.biosynthesis.I	C	-0.0659715	0.0509057	378	0.197418	0.977679
PWY.6385..peptidoglycan.biosynthesis.III..mycobacteria.	C	-0.0694592	0.0537415	378	0.198618	0.977679
PWY.7323..superpathway.of.GDP.mannose.derived.O.antigen.building.blocks.biosynthesis	B	0.167155	0.130238	378	0.201742	0.977679
BIOTIN.BIOSYNTHESIS.PWY..biotin.biosynthesis.I	B	0.182714	0.142562	378	0.202378	0.977679
PWY.6595..superpathway.of.guanosine.nucleotides.degradation..plants.	C	-0.165315	0.129502	378	0.204168	0.977679
ORNDEG.PWY..superpathway.of.ornithine.degradation	B	0.16044	0.125839	378	0.204727	0.977679
GALACTARDEG.PWY..D.galactarate.degradation.I	C	-0.16074	0.126985	378	0.20797	0.977679
GLUCARGALACTSUPER.PWY..superpathway.of.D.glucarate.and.D.galactarate.degradation	C	-0.16074	0.126985	378	0.20797	0.977679
PWY.5918..superpathay.of.heme.biosynthesis.from.glutamate	C	-0.148638	0.117583	378	0.208581	0.977679
PWY.6595..superpathway.of.guanosine.nucleotides.degradation..plants.	B	0.161386	0.127876	378	0.209319	0.977679
GLYCOLYSIS.TCA.GLYOX.BYPASS..superpathway.of.glycolysis..pyruvate.dehydrogenase..TCA..and.glyoxylate.bypass	C	-0.164236	0.130142	378	0.209345	0.977679
LACTOSECAT.PWY..lactose.and.galactose.degradation.I	C	0.159285	0.126857	378	0.211631	0.977679
PWY.5659..GDP.mannose.biosynthesis	B	-0.0783982	0.0624663	378	0.21184	0.977679
PWY.7219..adenosine.ribonucleotides.de.novo.biosynthesis	B	-0.0225828	0.0179964	378	0.211913	0.977679
PWY.5103..L.isoleucine.biosynthesis.III	C	-0.068958	0.0553612	378	0.215278	0.977679
PWY.6823..molybdenum.cofactor.biosynthesis	B	0.133269	0.107233	378	0.216308	0.977679
PWY.4984..urea.cycle	B	0.131196	0.1058	378	0.21732	0.977679
P23.PWY..reductive.TCA.cycle.I	C	-0.158384	0.127908	378	0.217976	0.977679
PWY0.1415..superpathway.of.heme.biosynthesis.from.uroporphyrinogen.III	C	-0.138049	0.11219	378	0.220862	0.977679
PWY.5913..TCA.cycle.VI..obligate.autotrophs.	B	0.166966	0.136886	378	0.22333	0.977679
PWY.6609..adenine.and.adenosine.salvage.III	B	-0.0570988	0.0467406	378	0.224191	0.977679
PWY.5690..TCA.cycle.II..plants.and.fungi.	B	0.127852	0.105092	378	0.226095	0.977679
P164.PWY..purine.nucleobases.degradation.I..anaerobic.	B	0.0979457	0.0807875	378	0.227688	0.977679
PWY.724..superpathway.of.L.lysine..L.threonine.and.L.methionine.biosynthesis.II	C	-0.062581	0.0517825	378	0.22916	0.977679
PWY.241..C4.photosynthetic.carbon.assimilation.cycle..NADP.ME.type	C	-0.110394	0.0918084	378	0.231504	0.977679
GLCMANNANAUT.PWY..superpathway.of.N.acetylglucosamine..N.acetylmannosamine.and.N.acetylneuraminate.degradation	C	0.0685831	0.0570614	378	0.231705	0.977679
THISYNARA.PWY..superpathway.of.thiamin.diphosphate.biosynthesis.III..eukaryotes.	C	0.0630248	0.0526563	378	0.2321	0.977679
FUC.RHAMCAT.PWY..superpathway.of.fucose.and.rhamnose.degradation	B	0.125004	0.104195	378	0.232557	0.977679
PWY0.166..superpathway.of.pyrimidine.deoxyribonucleotides.de.novo.biosynthesis..E..coli.	C	0.0666739	0.05605	378	0.23498	0.977679
PWY.5173..superpathway.of.acetyl.CoA.biosynthesis	B	0.192671	0.165818	378	0.24751	0.977679
PWY.7111..pyruvate.fermentation.to.isobutanol..engineered.	B	-0.0379626	0.0327353	378	0.248425	0.977679
PWY.6700..queuosine.biosynthesis	C	-0.0377421	0.0325909	378	0.249084	0.977679
TRPSYN.PWY..L.tryptophan.biosynthesis	B	0.0748703	0.0647947	378	0.250125	0.977679
PWY.5791..1.4.dihydroxy.2.naphthoate.biosynthesis.II..plants.	C	-0.152876	0.133118	378	0.253024	0.977679
PWY.5837..1.4.dihydroxy.2.naphthoate.biosynthesis.I	C	-0.152876	0.133118	378	0.253024	0.977679
PWY.5791..1.4.dihydroxy.2.naphthoate.biosynthesis.II..plants.	B	0.150764	0.131447	378	0.253626	0.977679
PWY.5837..1.4.dihydroxy.2.naphthoate.biosynthesis.I	B	0.150764	0.131447	378	0.253626	0.977679
PWY.6147..6.hydroxymethyl.dihydropterin.diphosphate.biosynthesis.I	B	0.0923662	0.0806489	378	0.254314	0.977679
PWY.6527..stachyose.degradation	C	-0.0451533	0.0394606	378	0.254736	0.977679
PWY.241..C4.photosynthetic.carbon.assimilation.cycle..NADP.ME.type	B	-0.103646	0.0906561	378	0.255138	0.977679
TRNA.CHARGING.PWY..tRNA.charging	B	-0.0705306	0.061891	378	0.25667	0.977679
ECASYN.PWY..enterobacterial.common.antigen.biosynthesis	B	0.122222	0.107254	378	0.256683	0.977679
GLUTORN.PWY..L.ornithine.biosynthesis	B	0.152036	0.133965	378	0.258625	0.977679
PWY.7199..pyrimidine.deoxyribonucleosides.salvage	C	0.0998564	0.0882182	378	0.259868	0.977679
PWY.5705..allantoin.degradation.to.glyoxylate.III	C	-0.128215	0.113279	378	0.2599	0.977679
PWY.5347..superpathway.of.L.methionine.biosynthesis..transsulfuration.	C	0.0499017	0.0442422	378	0.261549	0.977679
ILEUSYN.PWY..L.isoleucine.biosynthesis.I..from.threonine.	B	-0.0398062	0.035336	378	0.262146	0.977679
VALSYN.PWY..L.valine.biosynthesis	B	-0.0398062	0.035336	378	0.262146	0.977679
PWY.7199..pyrimidine.deoxyribonucleosides.salvage	B	0.0976619	0.087111	378	0.264421	0.977679
PWY.6703..preQ0.biosynthesis	B	-0.0655074	0.0586348	378	0.266082	0.977679
PWY.3841..folate.transformations.II	B	-0.0807711	0.07237	378	0.266561	0.977679
PWY.6151..S.adenosyl.L.methionine.cycle.I	B	-0.0292292	0.0262719	378	0.268065	0.977679
PWY.6628..superpathway.of.L.phenylalanine.biosynthesis	B	0.135451	0.12187	378	0.268549	0.977679
PWY4LZ.257..superpathway.of.fermentation..Chlamydomonas.reinhardtii.	B	0.083279	0.0749492	378	0.268676	0.977679
PWY.5484..glycolysis.II..from.fructose.6.phosphate.	B	0.0873657	0.0786724	378	0.26895	0.977679
PWY.6374..vibriobactin.biosynthesis	B	0.117297	0.105653	378	0.269074	0.977679
P164.PWY..purine.nucleobases.degradation.I..anaerobic.	C	-0.0905846	0.0818143	378	0.27037	0.977679
P461.PWY..hexitol.fermentation.to.lactate..formate..ethanol.and.acetate	C	0.0809693	0.073379	378	0.270546	0.977679
PWY.7269..NAD.NADP.NADH.NADPH.mitochondrial.interconversion..yeast.	B	0.136083	0.123556	378	0.27288	0.977679
ANAGLYCOLYSIS.PWY..glycolysis.III..from.glucose.	B	-0.0620213	0.0563325	378	0.273053	0.977679
PWY.7446..sulfoglycolysis	B	0.118022	0.107322	378	0.273611	0.977679
PWY.7409..phospholipid.remodeling..phosphatidylethanolamine..yeast.	B	0.116697	0.106457	378	0.275138	0.977679
PWY.6608..guanosine.nucleotides.degradation.III	B	0.0585805	0.0537196	378	0.276201	0.977679
PWY.5464..superpathway.of.cytosolic.glycolysis..plants...pyruvate.dehydrogenase.and.TCA.cycle	B	0.160076	0.147283	378	0.279226	0.977679
ARG.POLYAMINE.SYN..superpathway.of.arginine.and.polyamine.biosynthesis	C	-0.084845	0.0787337	378	0.283313	0.977679
PWY.7663..gondoate.biosynthesis..anaerobic.	B	0.0658308	0.0611158	378	0.283522	0.977679
PWY.6122..5.aminoimidazole.ribonucleotide.biosynthesis.II	B	-0.0546044	0.0507525	378	0.28408	0.977679
PWY.6277..superpathway.of.5.aminoimidazole.ribonucleotide.biosynthesis	B	-0.0546044	0.0507525	378	0.28408	0.977679
GLYCOLYSIS..glycolysis.I..from.glucose.6.phosphate.	B	0.0836669	0.078104	378	0.286166	0.977679
UBISYN.PWY..superpathway.of.ubiquinol.8.biosynthesis..prokaryotic.	B	0.120229	0.112493	378	0.287268	0.977679
ANAGLYCOLYSIS.PWY..glycolysis.III..from.glucose.	C	-0.0608596	0.0570485	378	0.28815	0.977679
PWY.7209..superpathway.of.pyrimidine.ribonucleosides.degradation	C	0.126783	0.119947	378	0.292587	0.977679
GLYCOLYSIS.TCA.GLYOX.BYPASS..superpathway.of.glycolysis..pyruvate.dehydrogenase..TCA..and.glyoxylate.bypass	B	0.13579	0.128509	378	0.292739	0.977679
PWY.5304..superpathway.of.sulfur.oxidation..Acidianus.ambivalens.	C	-0.150734	0.143753	378	0.296436	0.977679
PWY.7117..C4.photosynthetic.carbon.assimilation.cycle..PEPCK.type	B	-0.104305	0.0995486	378	0.296795	0.977679
ASPASN.PWY..superpathway.of.L.aspartate.and.L.asparagine.biosynthesis	C	0.052235	0.049856	378	0.296823	0.977679
TCA..TCA.cycle.I..prokaryotic.	B	0.121307	0.116151	378	0.296978	0.977679
GLUCARDEG.PWY..D.glucarate.degradation.I	C	-0.136413	0.130569	378	0.298184	0.977679
GALACTARDEG.PWY..D.galactarate.degradation.I	B	0.130647	0.125391	378	0.299492	0.977679
GLUCARGALACTSUPER.PWY..superpathway.of.D.glucarate.and.D.galactarate.degradation	B	0.130647	0.125391	378	0.299492	0.977679
POLYAMSYN.PWY..superpathway.of.polyamine.biosynthesis.I	B	0.0837064	0.0804143	378	0.299946	0.977679
ARG.POLYAMINE.SYN..superpathway.of.arginine.and.polyamine.biosynthesis	B	0.0805654	0.0777456	378	0.302109	0.977679
PWY.6612..superpathway.of.tetrahydrofolate.biosynthesis	C	0.0894916	0.08651	378	0.302949	0.977679
P105.PWY..TCA.cycle.IV..2.oxoglutarate.decarboxylase.	C	-0.1328	0.128526	378	0.303513	0.977679
PWY.7456..mannan.degradation	B	0.150021	0.145276	378	0.30379	0.977679
HISDEG.PWY..L.histidine.degradation.I	B	0.131438	0.128001	378	0.305153	0.977679
GOLPDLCAT.PWY..superpathway.of.glycerol.degradation.to.1.3.propanediol	C	-0.102663	0.0997127	378	0.305223	0.977679
ARGORNPROST.PWY..arginine..ornithine.and.proline.interconversion	B	-0.0796043	0.0784206	378	0.312054	0.977679
GLYCOLYSIS.E.D..superpathway.of.glycolysis.and.Entner.Doudoroff	B	0.131223	0.12941	378	0.312567	0.977679
PPGPPMET.PWY..ppGpp.biosynthesis	B	0.111367	0.109861	378	0.312709	0.977679
PWY.1042..glycolysis.IV..plant.cytosol.	B	-0.0438649	0.0432783	378	0.312785	0.977679
PWY.7210..pyrimidine.deoxyribonucleotides.biosynthesis.from.CTP	B	0.137084	0.135426	378	0.313409	0.977679
PWY.6936..seleno.amino.acid.biosynthesis	C	-0.0780337	0.0776881	378	0.315812	0.977679
DTDPRHAMSYN.PWY..dTDP.L.rhamnose.biosynthesis.I	C	-0.0660609	0.0656913	378	0.31657	0.977679
PWY.7539..6.hydroxymethyl.dihydropterin.diphosphate.biosynthesis.III..Chlamydia.	B	0.0735637	0.0732234	378	0.317039	0.977679
DAPLYSINESYN.PWY..L.lysine.biosynthesis.I	B	0.142677	0.143008	378	0.319076	0.977679
PWY.6590..superpathway.of.Clostridium.acetobutylicum.acidogenic.fermentation	B	0.112859	0.112832	378	0.319161	0.977679
P105.PWY..TCA.cycle.IV..2.oxoglutarate.decarboxylase.	B	0.126449	0.126913	378	0.321041	0.977679
PWY.6163..chorismate.biosynthesis.from.3.dehydroquinate	C	-0.0362559	0.0365677	378	0.323401	0.977679
HISTSYN.PWY..L.histidine.biosynthesis	C	0.0437416	0.0442452	378	0.323489	0.977679
P185.PWY..formaldehyde.assimilation.III..dihydroxyacetone.cycle.	B	0.0883443	0.0891218	378	0.323497	0.977679
PWY.6385..peptidoglycan.biosynthesis.III..mycobacteria.	B	-0.0525951	0.0530671	378	0.32358	0.977679
THRESYN.PWY..superpathway.of.L.threonine.biosynthesis	B	-0.0381256	0.0385458	378	0.324557	0.977679
PWY.5345..superpathway.of.L.methionine.biosynthesis..by.sulfhydrylation.	B	0.126083	0.127805	378	0.325812	0.977679
PWY.6125..superpathway.of.guanosine.nucleotides.de.novo.biosynthesis.II	C	0.0641663	0.0651601	378	0.326682	0.977679
SO4ASSIM.PWY..sulfate.reduction.I..assimilatory.	C	-0.149665	0.152225	378	0.327448	0.977679
PWY.5005..biotin.biosynthesis.II	B	0.139345	0.141895	378	0.328011	0.977679
PWY.6270..isoprene.biosynthesis.I	C	-0.100353	0.102359	378	0.328812	0.977679
P124.PWY..Bifidobacterium.shunt	C	-0.110791	0.113119	378	0.329292	0.977679
PWY.5863..superpathway.of.phylloquinol.biosynthesis	C	-0.11573	0.118639	378	0.331235	0.977679
PWY.7242..D.fructuronate.degradation	B	0.114289	0.117227	378	0.331507	0.977679
ARGDEG.PWY..superpathway.of.L.arginine..putrescine..and.4.aminobutanoate.degradation	B	0.114896	0.11834	378	0.333504	0.977679
ORNARGDEG.PWY..superpathway.of.L.arginine.and.L.ornithine.degradation	B	0.114896	0.11834	378	0.333504	0.977679
PWY.5920..superpathway.of.heme.biosynthesis.from.glycine	C	-0.0930533	0.0963795	378	0.336195	0.977679
PWY.6507..4.deoxy.L.threo.hex.4.enopyranuronate.degradation	B	0.108811	0.113012	378	0.337523	0.977679
HCAMHPDEG.PWY..3.phenylpropanoate.and.3..3.hydroxyphenyl.propanoate.degradation.to.2.oxopent.4.enoate	B	0.107162	0.111388	378	0.337905	0.977679
PWY.6690..cinnamate.and.3.hydroxycinnamate.degradation.to.2.oxopent.4.enoate	B	0.107162	0.111388	378	0.337905	0.977679
PWY.7184..pyrimidine.deoxyribonucleotides.de.novo.biosynthesis.I	B	0.0634837	0.0661942	378	0.338152	0.977679
METHGLYUT.PWY..superpathway.of.methylglyoxal.degradation	C	-0.122071	0.128119	378	0.34256	0.982296
GLUCARDEG.PWY..D.glucarate.degradation.I	B	0.1223	0.128931	378	0.344697	0.982296
PWY.6630..superpathway.of.L.tyrosine.biosynthesis	B	0.118904	0.125477	378	0.345181	0.982296
PWY.5083..NAD.NADH.phosphorylation.and.dephosphorylation	B	0.140246	0.148156	378	0.345694	0.982296
PWY.6901..superpathway.of.glucose.and.xylose.degradation	C	0.0627574	0.066498	378	0.345908	0.982296
PWY.724..superpathway.of.L.lysine..L.threonine.and.L.methionine.biosynthesis.II	B	-0.0481685	0.0511326	378	0.348023	0.985379
P161.PWY..acetylene.degradation	B	0.0682953	0.0732079	378	0.352702	0.985831
PWY.5676..acetyl.CoA.fermentation.to.butanoate.II	B	0.0946099	0.101578	378	0.353469	0.985831
FERMENTATION.PWY..mixed.acid.fermentation	B	0.130492	0.140271	378	0.354044	0.985831
PWY.7315..dTDP.N.acetylthomosamine.biosynthesis	B	0.15387	0.166231	378	0.356446	0.985831
THISYN.PWY..superpathway.of.thiamin.diphosphate.biosynthesis.I	B	0.0996161	0.108116	378	0.357443	0.985831
PWY.5177..glutaryl.CoA.degradation	B	0.0995746	0.108146	378	0.358989	0.985831
PANTOSYN.PWY..pantothenate.and.coenzyme.A.biosynthesis.I	C	-0.0592839	0.0646561	378	0.360984	0.985831
NONOXIPENT.PWY..pentose.phosphate.pathway..non.oxidative.branch.	B	-0.0416349	0.0454255	378	0.36117	0.985831
COBALSYN.PWY..adenosylcobalamin.salvage.from.cobinamide.I	B	0.0997676	0.109511	378	0.362869	0.986334
PWY.6737..starch.degradation.V	C	-0.0471615	0.0519025	378	0.365309	0.986334
PWY.7198..pyrimidine.deoxyribonucleotides.de.novo.biosynthesis.IV	B	0.129857	0.14332	378	0.366672	0.986334
PWY.7197..pyrimidine.deoxyribonucleotide.phosphorylation	C	0.0684765	0.0759995	378	0.368162	0.986334
PWY.6531..mannitol.cycle	C	-0.128226	0.142506	378	0.36999	0.986334
PWY.5918..superpathay.of.heme.biosynthesis.from.glutamate	B	0.104455	0.116108	378	0.37007	0.986334
PWY.5659..GDP.mannose.biosynthesis	C	0.0568369	0.0632602	378	0.370694	0.986334
COLANSYN.PWY..colanic.acid.building.blocks.biosynthesis	C	0.0885623	0.0988548	378	0.372065	0.986334
RHAMCAT.PWY..L.rhamnose.degradation.I	B	0.0540318	0.0605512	378	0.373957	0.988179
TCA.GLYOX.BYPASS..superpathway.of.glyoxylate.bypass.and.TCA	C	-0.124381	0.140675	378	0.378328	0.988179
CRNFORCAT.PWY..creatinine.degradation.I	B	0.0702048	0.0804392	378	0.38449	0.988179
METHGLYUT.PWY..superpathway.of.methylglyoxal.degradation	B	0.109817	0.126511	378	0.38706	0.988179
TRPSYN.PWY..L.tryptophan.biosynthesis	C	0.0562175	0.0656182	378	0.393257	0.988179
PWY.7282..4.amino.2.methyl.5.phosphomethylpyrimidine.biosynthesis..yeast.	C	0.0726778	0.0853494	378	0.396129	0.988179
P4.PWY..superpathway.of.L.lysine..L.threonine.and.L.methionine.biosynthesis.I	B	0.120084	0.141819	378	0.398783	0.988179
PWY.3841..folate.transformations.II	C	-0.0618721	0.0732899	378	0.400191	0.988179
PWY.5845..superpathway.of.menaquinol.9.biosynthesis	B	0.0792269	0.0940459	378	0.401183	0.988179
PWY.5850..superpathway.of.menaquinol.6.biosynthesis.I	B	0.0792269	0.0940459	378	0.401183	0.988179
PWY.5896..superpathway.of.menaquinol.10.biosynthesis	B	0.0792269	0.0940459	378	0.401183	0.988179
PWY.7388..octanoyl..acyl.carrier.protein..biosynthesis..mitochondria..yeast.	B	0.121655	0.147562	378	0.411288	0.988179
THISYN.PWY..superpathway.of.thiamin.diphosphate.biosynthesis.I	C	0.0896992	0.10949	378	0.413167	0.988179
PWY.5188..tetrapyrrole.biosynthesis.I..from.glutamate.	C	0.0361841	0.0444498	378	0.416137	0.988179
P441.PWY..superpathway.of.N.acetylneuraminate.degradation	C	0.0469313	0.0578077	378	0.418445	0.988179
PWY.6892..thiazole.biosynthesis.I..E..coli.	C	-0.114596	0.141268	378	0.418821	0.988179
PWY.5861..superpathway.of.demethylmenaquinol.8.biosynthesis	B	0.10866	0.134552	378	0.420895	0.988179
POLYISOPRENSYN.PWY..polyisoprenoid.biosynthesis..E..coli.	C	-0.0842862	0.105679	378	0.426658	0.988179
GLCMANNANAUT.PWY..superpathway.of.N.acetylglucosamine..N.acetylmannosamine.and.N.acetylneuraminate.degradation	B	0.0449208	0.0563453	378	0.426846	0.988179
PWY0.1241..ADP.L.glycero..beta..D.manno.heptose.biosynthesis	B	0.103483	0.131185	378	0.431728	0.988179
ARGORNPROST.PWY..arginine..ornithine.and.proline.interconversion	C	-0.0623454	0.0794173	378	0.433942	0.988179
PHOSLIPSYN.PWY..superpathway.of.phospholipid.biosynthesis.I..bacteria.	C	0.0768685	0.0982647	378	0.435565	0.988179
PWY.6859..all.trans.farnesol.biosynthesis	C	-0.109369	0.139956	378	0.43604	0.988179
PWY.7392..taxadiene.biosynthesis..engineered.	C	-0.102002	0.130863	378	0.437207	0.988179
P122.PWY..heterolactic.fermentation	C	-0.0818905	0.105277	378	0.438145	0.988179
GLYCOL.GLYOXDEG.PWY..superpathway.of.glycol.metabolism.and.degradation	B	0.0911881	0.117384	378	0.438746	0.988179
PWY.2941..L.lysine.biosynthesis.II	C	-0.0624477	0.0805892	378	0.438895	0.988179
PWY.6317..galactose.degradation.I..Leloir.pathway.	C	-0.0317677	0.0409776	378	0.439682	0.988179
ARGDEG.PWY..superpathway.of.L.arginine..putrescine..and.4.aminobutanoate.degradation	C	-0.092876	0.119844	378	0.439844	0.988179
ORNARGDEG.PWY..superpathway.of.L.arginine.and.L.ornithine.degradation	C	-0.092876	0.119844	378	0.439844	0.988179
PANTOSYN.PWY..pantothenate.and.coenzyme.A.biosynthesis.I	B	0.0493574	0.0638446	378	0.440955	0.988179
FUCCAT.PWY..fucose.degradation	B	0.103096	0.133667	378	0.442011	0.988179
BRANCHED.CHAIN.AA.SYN.PWY..superpathway.of.branched.amino.acid.biosynthesis	C	-0.0401411	0.0522517	378	0.443826	0.988179
PWY.6125..superpathway.of.guanosine.nucleotides.de.novo.biosynthesis.II	B	0.0493842	0.0643424	378	0.444242	0.988179
PWY.6803..phosphatidylcholine.acyl.editing	C	-0.0999625	0.130372	378	0.4447	0.988179
P122.PWY..heterolactic.fermentation	B	0.0795136	0.103955	378	0.445807	0.988179
GOLPDLCAT.PWY..superpathway.of.glycerol.degradation.to.1.3.propanediol	B	0.0750254	0.0984612	378	0.447531	0.988179
GLYCOGENSYNTH.PWY..glycogen.biosynthesis.I..from.ADP.D.Glucose.	B	-0.0427942	0.0562679	378	0.448385	0.988179
PWY.7237..myo...chiro..and.scillo.inositol.degradation	C	0.0628011	0.0832667	378	0.452161	0.988179
ARGININE.SYN4.PWY..L.ornithine.de.novo..biosynthesis	B	-0.0564979	0.0751672	378	0.452747	0.988179
CENTFERM.PWY..pyruvate.fermentation.to.butanoate	B	0.0863379	0.114744	378	0.453223	0.988179
CITRULBIO.PWY..L.citrulline.biosynthesis	C	-0.0803081	0.106789	378	0.453473	0.988179
METSYN.PWY..L.homoserine.and.L.methionine.biosynthesis	B	-0.0336954	0.0449276	378	0.45373	0.988179
PWY.7115..C4.photosynthetic.carbon.assimilation.cycle..NAD.ME.type	B	-0.0658908	0.088029	378	0.45558	0.988179
HSERMETANA.PWY..L.methionine.biosynthesis.III	B	0.0456501	0.0611508	378	0.455825	0.988179
P124.PWY..Bifidobacterium.shunt	B	0.0834701	0.111699	378	0.456323	0.988179
PWY.2942..L.lysine.biosynthesis.III	C	-0.02579	0.0346198	378	0.457724	0.988179
GLYOXYLATE.BYPASS..glyoxylate.cycle	C	-0.10896	0.146669	378	0.458963	0.988179
PWY.5345..superpathway.of.L.methionine.biosynthesis..by.sulfhydrylation.	C	-0.0955501	0.12943	378	0.461776	0.988179
PWY.6891..thiazole.biosynthesis.II..Bacillus.	B	0.121797	0.165212	378	0.462394	0.988179
PWY.3001..superpathway.of.L.isoleucine.biosynthesis.I	C	-0.0306187	0.0419158	378	0.465554	0.988179
PWY.7539..6.hydroxymethyl.dihydropterin.diphosphate.biosynthesis.III..Chlamydia.	C	0.0536415	0.0741541	378	0.47082	0.988179
GLUDEG.I.PWY..GABA.shunt	B	0.105279	0.146366	378	0.473327	0.988179
PWY.5097..L.lysine.biosynthesis.VI	C	-0.0227901	0.0319568	378	0.4771	0.988179
HISDEG.PWY..L.histidine.degradation.I	C	-0.0921037	0.129628	378	0.477823	0.988179
PWY.6122..5.aminoimidazole.ribonucleotide.biosynthesis.II	C	-0.036543	0.0513975	378	0.478438	0.988179
PWY.6277..superpathway.of.5.aminoimidazole.ribonucleotide.biosynthesis	C	-0.036543	0.0513975	378	0.478438	0.988179
PWY66.422..D.galactose.degradation.V..Leloir.pathway.	C	-0.0289741	0.0409695	378	0.480772	0.988179
PWY.5920..superpathway.of.heme.biosynthesis.from.glycine	B	0.0671649	0.0951699	378	0.481686	0.988179
KETOGLUCONMET.PWY..ketogluconate.metabolism	C	-0.0902733	0.127928	378	0.481737	0.988179
PWY.7228..superpathway.of.guanosine.nucleotides.de.novo.biosynthesis.I	B	0.048656	0.069422	378	0.483818	0.988179
PWY.7560..methylerythritol.phosphate.pathway.II	C	-0.10261	0.146827	378	0.485966	0.988179
THRESYN.PWY..superpathway.of.L.threonine.biosynthesis	C	-0.027184	0.0390357	378	0.4875	0.988179
PWY.5973..cis.vaccenate.biosynthesis	C	0.0415136	0.0598034	378	0.488886	0.988179
PWY.1861..formaldehyde.assimilation.II..RuMP.Cycle.	B	-0.0543927	0.0786269	378	0.490377	0.988179
SALVADEHYPOX.PWY..adenosine.nucleotides.degradation.II	B	0.051776	0.0750027	378	0.49042	0.988179
PWY.5505..L.glutamate.and.L.glutamine.biosynthesis	B	0.0928791	0.134468	378	0.491045	0.988179
PWY.7115..C4.photosynthetic.carbon.assimilation.cycle..NAD.ME.type	C	-0.0614593	0.0891479	378	0.491865	0.988179
PWY.7282..4.amino.2.methyl.5.phosphomethylpyrimidine.biosynthesis..yeast.	B	-0.0579622	0.0842783	378	0.492907	0.988179
CRNFORCAT.PWY..creatinine.degradation.I	C	-0.0559891	0.0814615	378	0.493183	0.988179
HOMOSER.METSYN.PWY..L.methionine.biosynthesis.I	C	-0.0327137	0.047784	378	0.49401	0.988179
PWY.7663..gondoate.biosynthesis..anaerobic.	C	0.0422992	0.0618926	378	0.495621	0.988179
SULFATE.CYS.PWY..superpathway.of.sulfate.assimilation.and.cysteine.biosynthesis	C	0.0936467	0.137479	378	0.497044	0.988179
PWY.6549..L.glutamine.biosynthesis.III	B	-0.0725399	0.106894	378	0.498659	0.988179
PWY0.1415..superpathway.of.heme.biosynthesis.from.uroporphyrinogen.III	B	0.0747596	0.110782	378	0.501049	0.988179
PWY.5840..superpathway.of.menaquinol.7.biosynthesis	B	0.0771347	0.11527	378	0.504643	0.988179
PWY0.781..aspartate.superpathway	B	0.0915872	0.137445	378	0.506432	0.988179
PWY.5022..4.aminobutanoate.degradation.V	B	0.0964983	0.145552	378	0.508583	0.988179
PWY.5861..superpathway.of.demethylmenaquinol.8.biosynthesis	C	-0.0891395	0.136262	378	0.514218	0.988179
HEXITOLDEGSUPER.PWY..superpathway.of.hexitol.degradation..bacteria.	C	0.0388155	0.0594958	378	0.515356	0.988179
PWY.6387..UDP.N.acetylmuramoyl.pentapeptide.biosynthesis.I..meso.diaminopimelate.containing.	C	-0.0166717	0.0255629	378	0.5155	0.988179
PWY0.1261..anhydromuropeptides.recycling	C	0.0670936	0.103877	378	0.51955	0.988179
GALACTUROCAT.PWY..D.galacturonate.degradation.I	C	0.0721149	0.112244	378	0.521754	0.988179
PWY.5897..superpathway.of.menaquinol.11.biosynthesis	C	-0.079568	0.124779	378	0.524872	0.988179
PWY.5898..superpathway.of.menaquinol.12.biosynthesis	C	-0.079568	0.124779	378	0.524872	0.988179
PWY.5899..superpathway.of.menaquinol.13.biosynthesis	C	-0.079568	0.124779	378	0.524872	0.988179
PWY.5188..tetrapyrrole.biosynthesis.I..from.glutamate.	B	0.0279092	0.0438919	378	0.525256	0.988179
PWY0.1533..methylphosphonate.degradation.I	B	0.0772874	0.121478	378	0.525812	0.988179
PWY.5705..allantoin.degradation.to.glyoxylate.III	B	-0.0708677	0.111857	378	0.527548	0.988179
PWY.6121..5.aminoimidazole.ribonucleotide.biosynthesis.I	B	-0.0318411	0.0505543	378	0.529968	0.988179
AST.PWY..L.arginine.degradation.II..AST.pathway.	C	-0.0779419	0.123986	378	0.530755	0.988179
ENTBACSYN.PWY..enterobactin.biosynthesis	C	-0.0691576	0.111584	378	0.536549	0.988179
PWY.6891..thiazole.biosynthesis.II..Bacillus.	C	-0.102638	0.167312	378	0.540711	0.988179
NAGLIPASYN.PWY..lipid.IVA.biosynthesis	C	-0.0701334	0.11492	378	0.542048	0.988179
PWY.6168..flavin.biosynthesis.III..fungi.	C	-0.0370382	0.0608126	378	0.543612	0.988179
KDO.NAGLIPASYN.PWY..superpathway.of..Kdo.2.lipid.A.biosynthesis	C	-0.0719797	0.118521	378	0.544761	0.988179
PEPTIDOGLYCANSYN.PWY..peptidoglycan.biosynthesis.I..meso.diaminopimelate.containing.	C	-0.0155798	0.0257311	378	0.545971	0.988179
PWY0.1479..tRNA.processing	B	0.0866348	0.143578	378	0.547356	0.988179
PWY.6386..UDP.N.acetylmuramoyl.pentapeptide.biosynthesis.II..lysine.containing.	C	-0.0145751	0.0242944	378	0.549652	0.988179
PWY.7560..methylerythritol.phosphate.pathway.II	B	0.0868224	0.144985	378	0.550381	0.988179
P162.PWY..L.glutamate.degradation.V..via.hydroxyglutarate.	B	0.0620283	0.103962	378	0.551842	0.988179
PWY.7117..C4.photosynthetic.carbon.assimilation.cycle..PEPCK.type	C	-0.060068	0.100814	378	0.552383	0.988179
PWY.4981..L.proline.biosynthesis.II..from.arginine.	C	-0.0623694	0.104792	378	0.55282	0.988179
P42.PWY..incomplete.reductive.TCA.cycle	B	0.0367009	0.0628079	378	0.560065	0.988179
PWY.5464..superpathway.of.cytosolic.glycolysis..plants...pyruvate.dehydrogenase.and.TCA.cycle	C	-0.0867384	0.149155	378	0.561947	0.988179
PWY.6803..phosphatidylcholine.acyl.editing	B	0.0746084	0.128736	378	0.56328	0.988179
PWY.7254..TCA.cycle.VII..acetate.producers.	C	-0.06819	0.117991	378	0.564371	0.988179
PWY.6353..purine.nucleotides.degradation.II..aerobic.	C	0.0500635	0.0875389	378	0.568433	0.988179
PWY.5177..glutaryl.CoA.degradation	C	0.062018	0.109521	378	0.572245	0.988179
COA.PWY.1..coenzyme.A.biosynthesis.II..mammalian.	B	-0.0173684	0.0308124	378	0.573998	0.988179
PWY.5121..superpathway.of.geranylgeranyl.diphosphate.biosynthesis.II..via.MEP.	B	0.0674869	0.120096	378	0.575177	0.988179
FOLSYN.PWY..superpathway.of.tetrahydrofolate.biosynthesis.and.salvage	C	0.0501922	0.0893641	378	0.57537	0.988179
HCAMHPDEG.PWY..3.phenylpropanoate.and.3..3.hydroxyphenyl.propanoate.degradation.to.2.oxopent.4.enoate	C	-0.0630912	0.112804	378	0.576974	0.988179
PWY.6690..cinnamate.and.3.hydroxycinnamate.degradation.to.2.oxopent.4.enoate	C	-0.0630912	0.112804	378	0.576974	0.988179
NONMEVIPP.PWY..methylerythritol.phosphate.pathway.I	C	-0.018429	0.0329594	378	0.577082	0.988179
REDCITCYC..TCA.cycle.VIII..helicobacter.	B	0.0712139	0.127772	378	0.578299	0.988179
CITRULBIO.PWY..L.citrulline.biosynthesis	B	0.0586653	0.105449	378	0.57899	0.988179
PWY.6892..thiazole.biosynthesis.I..E..coli.	B	0.0772051	0.139495	378	0.580953	0.988179
PWY.6163..chorismate.biosynthesis.from.3.dehydroquinate	B	-0.0199614	0.0361087	378	0.581395	0.988179
GLYOXYLATE.BYPASS..glyoxylate.cycle	B	0.0798911	0.144829	378	0.582206	0.988179
CALVIN.PWY..Calvin.Benson.Bassham.cycle	C	-0.0226006	0.0409864	378	0.582347	0.988179
AST.PWY..L.arginine.degradation.II..AST.pathway.	B	0.0663868	0.12243	378	0.588633	0.988179
PWY.6590..superpathway.of.Clostridium.acetobutylicum.acidogenic.fermentation	C	0.0612909	0.114266	378	0.592661	0.988179
PWY0.781..aspartate.superpathway	C	-0.0743658	0.139192	378	0.59412	0.988179
PWY.5103..L.isoleucine.biosynthesis.III	B	-0.029021	0.0546663	378	0.596462	0.988179
PANTO.PWY..phosphopantothenate.biosynthesis.I	C	-0.0244601	0.046229	378	0.597685	0.988179
PWY.6936..seleno.amino.acid.biosynthesis	B	0.0404793	0.076713	378	0.59804	0.988179
P23.PWY..reductive.TCA.cycle.I	B	-0.0666428	0.126303	378	0.598697	0.988179
PWY.841..superpathway.of.purine.nucleotides.de.novo.biosynthesis.I	B	-0.0277343	0.0526288	378	0.599157	0.988179
PWY.7357..thiamin.formation.from.pyrithiamine.and.oxythiamine..yeast.	C	-0.021954	0.0418118	378	0.599848	0.988179
PWY.6507..4.deoxy.L.threo.hex.4.enopyranuronate.degradation	C	-0.0599363	0.114448	378	0.60143	0.988179
PWY.5104..L.isoleucine.biosynthesis.IV	B	0.0547826	0.10477	378	0.601995	0.988179
HEMESYN2.PWY..heme.biosynthesis.II..anaerobic.	C	0.0732684	0.140685	378	0.603444	0.988179
HISTSYN.PWY..L.histidine.biosynthesis	B	0.0224415	0.0436899	378	0.607797	0.988179
PWY.6126..superpathway.of.adenosine.nucleotides.de.novo.biosynthesis.II	B	0.0225078	0.0446381	378	0.614398	0.988179
KETOGLUCONMET.PWY..ketogluconate.metabolism	B	0.0637959	0.126323	378	0.614446	0.988179
PWY.6284..superpathway.of.unsaturated.fatty.acids.biosynthesis..E..coli.	C	0.052485	0.104115	378	0.615088	0.988179
PWY.7446..sulfoglycolysis	C	0.0546006	0.108686	378	0.616306	0.988179
PWY.5855..ubiquinol.7.biosynthesis..prokaryotic.	C	0.0578615	0.11535	378	0.616834	0.988179
PWY.5856..ubiquinol.9.biosynthesis..prokaryotic.	C	0.0578615	0.11535	378	0.616834	0.988179
PWY.5857..ubiquinol.10.biosynthesis..prokaryotic.	C	0.0578615	0.11535	378	0.616834	0.988179
PWY.6708..ubiquinol.8.biosynthesis..prokaryotic.	C	0.0578615	0.11535	378	0.616834	0.988179
PYRIDNUCSAL.PWY..NAD.salvage.pathway.I	C	0.0424284	0.0848384	378	0.617892	0.988179
PWY.7013..L.1.2.propanediol.degradation	B	0.075162	0.150925	378	0.619367	0.988179
PWY.5180..toluene.degradation.I..aerobic...via.o.cresol.	B	0.0625432	0.125669	378	0.619598	0.988179
PWY.5182..toluene.degradation.II..aerobic...via.4.methylcatechol.	B	0.0625432	0.125669	378	0.619598	0.988179
PWY.5266..p.cymene.degradation	B	0.0625432	0.125669	378	0.619598	0.988179
PWY.5273..p.cumate.degradation	B	0.0625432	0.125669	378	0.619598	0.988179
ECASYN.PWY..enterobacterial.common.antigen.biosynthesis	C	-0.0539497	0.108617	378	0.62029	0.988179
PWY.7197..pyrimidine.deoxyribonucleotide.phosphorylation	B	-0.0367193	0.0750457	378	0.624922	0.988179
P441.PWY..superpathway.of.N.acetylneuraminate.degradation	B	0.0279548	0.0570822	378	0.625198	0.988179
COBALSYN.PWY..adenosylcobalamin.salvage.from.cobinamide.I	C	0.0540645	0.110903	378	0.626195	0.988179
HOMOSER.METSYN.PWY..L.methionine.biosynthesis.I	B	0.0229025	0.0471843	378	0.627688	0.988179
ANAEROFRUCAT.PWY..homolactic.fermentation	C	-0.0301156	0.0620169	378	0.628113	0.988179
PWY.6606..guanosine.nucleotides.degradation.II	C	-0.0613683	0.127009	378	0.629827	0.988179
ARO.PWY..chorismate.biosynthesis.I	B	0.0196759	0.0407787	378	0.630305	0.988179
PWY.5838..superpathway.of.menaquinol.8.biosynthesis.I	B	0.0609751	0.126416	378	0.630424	0.988179
GLYCOCAT.PWY..glycogen.degradation.I..bacterial.	B	-0.0634497	0.131758	378	0.630972	0.988179
PWY490.3..nitrate.reduction.VI..assimilatory.	B	0.0507638	0.10612	378	0.633242	0.988179
PWY.7208..superpathway.of.pyrimidine.nucleobases.salvage	B	-0.0270298	0.0570618	378	0.635994	0.988179
PWY.7575..superpathway.of.candicidin.biosynthesis	C	-0.0525505	0.111121	378	0.637114	0.988179
PWY.7392..taxadiene.biosynthesis..engineered.	B	0.060783	0.12922	378	0.638915	0.988179
PWY.7221..guanosine.ribonucleotides.de.novo.biosynthesis	B	0.0118255	0.0251775	378	0.639412	0.988179
PWY.561..superpathway.of.glyoxylate.cycle.and.fatty.acid.degradation	C	-0.055918	0.12046	378	0.643323	0.988179
PWY.5101..L.isoleucine.biosynthesis.II	C	0.03921	0.0845753	378	0.643746	0.988179
PWY.7187..pyrimidine.deoxyribonucleotides.de.novo.biosynthesis.II	B	-0.023279	0.0502838	378	0.644216	0.988179
PWY66.399..gluconeogenesis.III	C	0.0409208	0.0884613	378	0.64448	0.988179
UDPNAGSYN.PWY..UDP.N.acetyl.D.glucosamine.biosynthesis.I	C	0.0561837	0.122488	378	0.647269	0.988179
BIOTIN.BIOSYNTHESIS.PWY..biotin.biosynthesis.I	C	0.0658338	0.144374	378	0.649198	0.988179
PWY.6168..flavin.biosynthesis.III..fungi.	B	0.0272191	0.0600494	378	0.651147	0.988179
PWY.4242..pantothenate.and.coenzyme.A.biosynthesis.III	C	0.0318052	0.0703714	378	0.651558	0.988179
PWYG.321..mycolate.biosynthesis	C	0.0684195	0.151804	378	0.652993	0.988179
PWY.7315..dTDP.N.acetylthomosamine.biosynthesis	C	-0.0758589	0.168343	378	0.653057	0.988179
PWY.7254..TCA.cycle.VII..acetate.producers.	B	0.052498	0.11651	378	0.65308	0.988179
PWY.6629..superpathway.of.L.tryptophan.biosynthesis	B	0.0492305	0.109909	378	0.654999	0.988179
PWY.5083..NAD.NADH.phosphorylation.and.dephosphorylation	C	-0.0664887	0.150039	378	0.658441	0.988179
PWY.6588..pyruvate.fermentation.to.acetone	C	0.0469741	0.106331	378	0.65943	0.988179
ARGININE.SYN4.PWY..L.ornithine.de.novo..biosynthesis	C	0.0334414	0.0761226	378	0.66069	0.988179
NAD.BIOSYNTHESIS.II..NAD.salvage.pathway.II	C	-0.0614346	0.139724	378	0.660937	0.988179
PWY.7220..adenosine.deoxyribonucleotides.de.novo.biosynthesis.II	C	-0.0230311	0.0526719	378	0.662693	0.988179
PWY.7222..guanosine.deoxyribonucleotides.de.novo.biosynthesis.II	C	-0.0230311	0.0526719	378	0.662693	0.988179
PWY.2941..L.lysine.biosynthesis.II	B	-0.0343642	0.0795778	378	0.666113	0.988179
POLYISOPRENSYN.PWY..polyisoprenoid.biosynthesis..E..coli.	B	0.0449762	0.104353	378	0.667221	0.988179
PWY.6549..L.glutamine.biosynthesis.III	C	-0.0466308	0.108253	378	0.667399	0.988179
PWY0.1277..3.phenylpropanoate.and.3..3.hydroxyphenyl.propanoate.degradation	B	0.0526545	0.123624	378	0.670907	0.988179
CENTFERM.PWY..pyruvate.fermentation.to.butanoate	C	0.0484515	0.116202	378	0.677435	0.988179
PWY.4041...gamma..glutamyl.cycle	B	0.0549354	0.132209	378	0.678486	0.988179
SER.GLYSYN.PWY..superpathway.of.L.serine.and.glycine.biosynthesis.I	B	0.0316233	0.0762378	378	0.678527	0.988179
P461.PWY..hexitol.fermentation.to.lactate..formate..ethanol.and.acetate	B	0.0298492	0.0724581	378	0.680611	0.988179
PWY0.1297..superpathway.of.purine.deoxyribonucleosides.degradation	C	0.0308361	0.0747872	378	0.680824	0.988179
PWY0.1277..3.phenylpropanoate.and.3..3.hydroxyphenyl.propanoate.degradation	C	-0.0513706	0.125195	378	0.682282	0.988179
TCA..TCA.cycle.I..prokaryotic.	C	-0.0475372	0.117627	378	0.686345	0.99146
PWY.7388..octanoyl..acyl.carrier.protein..biosynthesis..mitochondria..yeast.	C	-0.0598718	0.149437	378	0.689374	0.991658
PWY0.1533..methylphosphonate.degradation.I	C	-0.0487986	0.123022	378	0.692302	0.991658
PWY.7196..superpathway.of.pyrimidine.ribonucleosides.salvage	C	0.0294617	0.0753936	378	0.696642	0.991658
PWY.6628..superpathway.of.L.phenylalanine.biosynthesis	C	-0.0479696	0.123419	378	0.698191	0.991658
PWY.7211..superpathway.of.pyrimidine.deoxyribonucleotides.de.novo.biosynthesis	B	-0.0227161	0.0585801	378	0.6984	0.991658
PWY.3781..aerobic.respiration.I..cytochrome.c.	C	-0.0376049	0.0979116	378	0.70159	0.991658
PWY.5505..L.glutamate.and.L.glutamine.biosynthesis	C	-0.0519472	0.136177	378	0.703513	0.991658
PWY.6147..6.hydroxymethyl.dihydropterin.diphosphate.biosynthesis.I	C	0.03106	0.0816739	378	0.704384	0.991658
PWY.6969..TCA.cycle.V..2.oxoglutarate.ferredoxin.oxidoreductase.	C	0.0471169	0.124852	378	0.706541	0.992636
PWY0.162..superpathway.of.pyrimidine.ribonucleotides.de.novo.biosynthesis	B	-0.0222314	0.059166	378	0.707753	0.992636
PWY.7409..phospholipid.remodeling..phosphatidylethanolamine..yeast.	C	-0.0392836	0.10781	378	0.716202	0.992938
PWY.4041...gamma..glutamyl.cycle	C	-0.0484339	0.133889	378	0.718163	0.992938
REDCITCYC..TCA.cycle.VIII..helicobacter.	C	-0.0458513	0.129396	378	0.723684	0.992938
PWY.7383..anaerobic.energy.metabolism..invertebrates..cytosol.	C	0.03605	0.102015	378	0.72441	0.992938
PWY0.862...5Z..dodec.5.enoate.biosynthesis	C	-0.0556971	0.157638	378	0.724451	0.992938
PWY.5989..stearate.biosynthesis.II..bacteria.and.plants.	C	0.0573448	0.162751	378	0.725181	0.992938
PWY.7357..thiamin.formation.from.pyrithiamine.and.oxythiamine..yeast.	B	-0.0142298	0.0412871	378	0.730548	0.992938
DENOVOPURINE2.PWY..superpathway.of.purine.nucleotides.de.novo.biosynthesis.II	B	-0.0165744	0.0485655	378	0.733085	0.992938
PWY.5154..L.arginine.biosynthesis.III..via.N.acetyl.L.citrulline.	B	0.0310435	0.0924764	378	0.737292	0.992938
P185.PWY..formaldehyde.assimilation.III..dihydroxyacetone.cycle.	C	-0.0300795	0.0902545	378	0.739494	0.992938
P42.PWY..incomplete.reductive.TCA.cycle	C	0.0209813	0.0636062	378	0.742065	0.992938
OANTIGEN.PWY..O.antigen.building.blocks.biosynthesis..E..coli.	C	0.0354569	0.10829	378	0.74353	0.992938
PWY.6700..queuosine.biosynthesis	B	-0.0105439	0.0321819	378	0.743744	0.992938
ARO.PWY..chorismate.biosynthesis.I	C	-0.0134067	0.041297	378	0.746005	0.992938
P162.PWY..L.glutamate.degradation.V..via.hydroxyglutarate.	C	-0.0340208	0.105283	378	0.747141	0.992938
POLYAMINSYN3.PWY..superpathway.of.polyamine.biosynthesis.II	B	-0.0541926	0.168184	378	0.747831	0.992938
PWY.5367..petroselinate.biosynthesis	C	-0.0465898	0.144851	378	0.748271	0.992938
GLUCOSE1PMETAB.PWY..glucose.and.glucose.1.phosphate.degradation	B	-0.0510531	0.159983	378	0.75018	0.992938
PWY.7237..myo...chiro..and.scillo.inositol.degradation	B	0.0259049	0.0822217	378	0.753248	0.992938
PWY.5136..fatty.acid..beta..oxidation.II..peroxisome.	C	-0.0347135	0.11175	378	0.756602	0.992938
PWY.6608..guanosine.nucleotides.degradation.III	C	0.0168182	0.0544023	378	0.757383	0.992938
PWY.2942..L.lysine.biosynthesis.III	B	-0.0103583	0.0341853	378	0.762398	0.992938
RIBOSYN2.PWY..flavin.biosynthesis.I..bacteria.and.plants.	C	0.03107	0.103543	378	0.764632	0.992938
GALACT.GLUCUROCAT.PWY..superpathway.of.hexuronide.and.hexuronate.degradation	C	0.022355	0.0746462	378	0.76474	0.992938
PWY.6859..all.trans.farnesol.biosynthesis	B	0.0411202	0.1382	378	0.766555	0.992938
PWY.7242..D.fructuronate.degradation	C	-0.0352386	0.118717	378	0.767098	0.992938
PWY.5384..sucrose.degradation.IV..sucrose.phosphorylase.	C	-0.0396423	0.13424	378	0.768256	0.992938
GLUCUROCAT.PWY..superpathway.of..beta..D.glucuronide.and.D.glucuronate.degradation	C	0.0312263	0.106195	378	0.768886	0.992938
PWY.621..sucrose.degradation.III..sucrose.invertase.	B	0.0142374	0.0486034	378	0.770069	0.992938
PWY.6126..superpathway.of.adenosine.nucleotides.de.novo.biosynthesis.II	C	-0.0132142	0.0452054	378	0.770207	0.992938
PEPTIDOGLYCANSYN.PWY..peptidoglycan.biosynthesis.I..meso.diaminopimelate.containing.	B	-0.00740714	0.0254081	378	0.77114	0.992938
GLUTORN.PWY..L.ornithine.biosynthesis	C	-0.0392974	0.135668	378	0.772565	0.992938
PWY.7328..superpathway.of.UDP.glucose.derived.O.antigen.building.blocks.biosynthesis	C	0.0423786	0.146545	378	0.772927	0.992938
PWY.6387..UDP.N.acetylmuramoyl.pentapeptide.biosynthesis.I..meso.diaminopimelate.containing.	B	-0.00718023	0.0252421	378	0.77654	0.992938
PWY.6270..isoprene.biosynthesis.I	B	0.028742	0.101074	378	0.776609	0.992938
BRANCHED.CHAIN.AA.SYN.PWY..superpathway.of.branched.amino.acid.biosynthesis	B	0.0146583	0.0515959	378	0.776813	0.992938
PWY.5667..CDP.diacylglycerol.biosynthesis.I	C	-0.00644608	0.0230231	378	0.779961	0.992938
PWY0.1319..CDP.diacylglycerol.biosynthesis.II	C	-0.00644605	0.0230232	378	0.779962	0.992938
GLUDEG.I.PWY..GABA.shunt	C	-0.0412833	0.148226	378	0.781084	0.992938
PWY.5484..glycolysis.II..from.fructose.6.phosphate.	C	-0.0214421	0.0796723	378	0.788281	0.997175
PWY.6121..5.aminoimidazole.ribonucleotide.biosynthesis.I	C	-0.0134859	0.0511969	378	0.792673	0.997175
PWY.6897..thiamin.salvage.II	B	-0.0111019	0.042654	378	0.794792	0.997175
DENOVOPURINE2.PWY..superpathway.of.purine.nucleotides.de.novo.biosynthesis.II	C	0.0124405	0.0491828	378	0.80045	0.997175
PWY.5347..superpathway.of.L.methionine.biosynthesis..transsulfuration.	B	-0.011022	0.0436869	378	0.801234	0.997175
MET.SAM.PWY..superpathway.of.S.adenosyl.L.methionine.biosynthesis	B	-0.0134786	0.0538348	378	0.80272	0.997175
PWY.6374..vibriobactin.biosynthesis	C	-0.0265851	0.106996	378	0.804187	0.997175
PWY0.166..superpathway.of.pyrimidine.deoxyribonucleotides.de.novo.biosynthesis..E..coli.	B	-0.0136171	0.0553465	378	0.805792	0.997175
GLYCOLYSIS..glycolysis.I..from.glucose.6.phosphate.	C	-0.0193405	0.0790967	378	0.807238	0.997175
PWY.7456..mannan.degradation	C	-0.0350005	0.147123	378	0.812355	0.997175
PWY66.409..superpathway.of.purine.nucleotide.salvage	C	-0.0307256	0.130211	378	0.81385	0.997175
FUCCAT.PWY..fucose.degradation	C	0.0312985	0.135366	378	0.817532	0.997175
PWY.5104..L.isoleucine.biosynthesis.IV	C	0.0236942	0.106102	378	0.82366	0.997175
PWY.7013..L.1.2.propanediol.degradation	C	-0.0338993	0.152843	378	0.824844	0.997175
ARGSYN.PWY..L.arginine.biosynthesis.I..via.L.ornithine.	B	-0.0204105	0.0943999	378	0.82918	0.997175
COMPLETE.ARO.PWY..superpathway.of.aromatic.amino.acid.biosynthesis	B	0.00876263	0.0409922	378	0.831085	0.997175
PWY.7196..superpathway.of.pyrimidine.ribonucleosides.salvage	B	0.0158665	0.0744474	378	0.831583	0.997175
P4.PWY..superpathway.of.L.lysine..L.threonine.and.L.methionine.biosynthesis.I	C	-0.0296952	0.143622	378	0.836539	0.997175
PWY.2723..trehalose.degradation.V	B	-0.0266272	0.129753	378	0.837743	0.997175
PWY.3001..superpathway.of.L.isoleucine.biosynthesis.I	B	0.00846606	0.0413898	378	0.838039	0.997175
PWY.7400..L.arginine.biosynthesis.IV..archaebacteria.	B	0.01896	0.0942853	378	0.840959	0.997175
FASYN.ELONG.PWY..fatty.acid.elongation....saturated	C	-0.0303301	0.151429	378	0.841583	0.997175
PWY.5971..palmitate.biosynthesis.II..bacteria.and.plants.	C	-0.0262018	0.131379	378	0.842251	0.997175
GLYCOLYSIS.E.D..superpathway.of.glycolysis.and.Entner.Doudoroff	C	0.0261298	0.131055	378	0.842294	0.997175
PWY.7221..guanosine.ribonucleotides.de.novo.biosynthesis	C	0.0048481	0.0254975	378	0.849513	0.997175
PWY.5941..glycogen.degradation.II..eukaryotic.	B	0.0180284	0.0949728	378	0.849758	0.997175
PWY.7229..superpathway.of.adenosine.nucleotides.de.novo.biosynthesis.I	B	-0.00933616	0.0502668	378	0.852961	0.997175
PWY.7664..oleate.biosynthesis.IV..anaerobic.	C	0.0280639	0.153285	378	0.855034	0.997175
PWY.5723..Rubisco.shunt	B	0.0220273	0.120703	378	0.855497	0.997175
COA.PWY.1..coenzyme.A.biosynthesis.II..mammalian.	C	0.00558748	0.031204	378	0.858183	0.997175
ARGSYNBSUB.PWY..L.arginine.biosynthesis.II..acetyl.cycle.	C	0.0240375	0.138315	378	0.862317	0.997175
PWY.7003..glycerol.degradation.to.butanol	C	0.0173786	0.100234	378	0.862638	0.997175
PWY.7211..superpathway.of.pyrimidine.deoxyribonucleotides.de.novo.biosynthesis	C	0.0102499	0.0593246	378	0.86292	0.997175
PWY.7187..pyrimidine.deoxyribonucleotides.de.novo.biosynthesis.II	C	-0.00880068	0.0509229	378	0.863074	0.997175
PWY0.1061..superpathway.of.L.alanine.biosynthesis	B	0.0241735	0.140448	378	0.863628	0.997175
PWY.5121..superpathway.of.geranylgeranyl.diphosphate.biosynthesis.II..via.MEP.	C	-0.0201058	0.121622	378	0.868969	0.997175
PWY.5860..superpathway.of.demethylmenaquinol.6.biosynthesis.I	C	0.0156237	0.0956938	378	0.870576	0.997175
PWY.5862..superpathway.of.demethylmenaquinol.9.biosynthesis	C	0.0156237	0.0956938	378	0.870576	0.997175
PWY.6386..UDP.N.acetylmuramoyl.pentapeptide.biosynthesis.II..lysine.containing.	B	-0.00385691	0.0239895	378	0.872534	0.997175
PWY.6823..molybdenum.cofactor.biosynthesis	C	-0.0173025	0.108596	378	0.873671	0.997175
PWY.5100..pyruvate.fermentation.to.acetate.and.lactate.II	B	-0.00936229	0.0603011	378	0.876701	0.997175
PWY.5690..TCA.cycle.II..plants.and.fungi.	C	0.0162003	0.106427	378	0.879263	0.997175
METSYN.PWY..L.homoserine.and.L.methionine.biosynthesis	C	0.00685463	0.0454986	378	0.880328	0.997175
PWY.6282..palmitoleate.biosynthesis.I..from..5Z..dodec.5.enoate.	C	0.0234299	0.155516	378	0.880491	0.997175
PWY.5686..UMP.biosynthesis	C	-0.00318937	0.0212294	378	0.880827	0.997175
PWY0.1298..superpathway.of.pyrimidine.deoxyribonucleosides.degradation	C	-0.0165653	0.112532	378	0.883211	0.997175
PWY.6285..superpathway.of.fatty.acids.biosynthesis..E..coli.	C	0.0150882	0.103082	378	0.883869	0.997175
PWY.7269..NAD.NADP.NADH.NADPH.mitochondrial.interconversion..yeast.	C	0.0182159	0.125126	378	0.884491	0.997175
PWY.3781..aerobic.respiration.I..cytochrome.c.	B	0.0140257	0.0966828	378	0.884893	0.997175
DTDPRHAMSYN.PWY..dTDP.L.rhamnose.biosynthesis.I	B	0.00938026	0.0648669	378	0.885257	0.997175
PWY.7228..superpathway.of.guanosine.nucleotides.de.novo.biosynthesis.I	C	0.0100961	0.0703043	378	0.88589	0.997175
PWY.5845..superpathway.of.menaquinol.9.biosynthesis	C	-0.0134899	0.0952412	378	0.887597	0.997175
PWY.5850..superpathway.of.menaquinol.6.biosynthesis.I	C	-0.0134899	0.0952412	378	0.887597	0.997175
PWY.5896..superpathway.of.menaquinol.10.biosynthesis	C	-0.0134899	0.0952412	378	0.887597	0.997175
PWY.6630..superpathway.of.L.tyrosine.biosynthesis	C	-0.0174804	0.127071	378	0.89081	0.997175
THISYNARA.PWY..superpathway.of.thiamin.diphosphate.biosynthesis.III..eukaryotes.	B	0.00709518	0.0519954	378	0.891533	0.997175
FUC.RHAMCAT.PWY..superpathway.of.fucose.and.rhamnose.degradation	C	-0.0142908	0.105519	378	0.892491	0.997175
PWY.6519..8.amino.7.oxononanoate.biosynthesis.I	C	0.0205177	0.153297	378	0.893745	0.997175
COA.PWY..coenzyme.A.biosynthesis.I	B	-0.00916075	0.0687128	378	0.894012	0.997175
PWY0.1241..ADP.L.glycero..beta..D.manno.heptose.biosynthesis	C	0.0165597	0.132853	378	0.901006	0.997175
PWY.6737..starch.degradation.V	B	-0.00622876	0.0512511	378	0.903466	0.997175
PWY.6531..mannitol.cycle	B	-0.0168804	0.140718	378	0.904711	0.997175
PWY.6895..superpathway.of.thiamin.diphosphate.biosynthesis.II	C	-0.0168545	0.140541	378	0.904737	0.997175
PWY.5030..L.histidine.degradation.III	B	0.0140042	0.117104	378	0.905005	0.997175
PWY.6545..pyrimidine.deoxyribonucleotides.de.novo.biosynthesis.III	C	-0.00794889	0.0696476	378	0.909321	0.997175
COMPLETE.ARO.PWY..superpathway.of.aromatic.amino.acid.biosynthesis	C	-0.00468527	0.0415132	378	0.910324	0.997175
PWY.5180..toluene.degradation.I..aerobic...via.o.cresol.	C	-0.0142469	0.127267	378	0.911049	0.997175
PWY.5182..toluene.degradation.II..aerobic...via.4.methylcatechol.	C	-0.0142469	0.127267	378	0.911049	0.997175
PWY.5266..p.cymene.degradation	C	-0.0142469	0.127267	378	0.911049	0.997175
PWY.5273..p.cumate.degradation	C	-0.0142469	0.127267	378	0.911049	0.997175
PWY.4984..urea.cycle	C	0.0117351	0.107144	378	0.912964	0.997175
SER.GLYSYN.PWY..superpathway.of.L.serine.and.glycine.biosynthesis.I	C	0.00823874	0.0772068	378	0.915076	0.997175
PWY.6305..putrescine.biosynthesis.IV	C	0.00637332	0.0599131	378	0.915457	0.997175
HSERMETANA.PWY..L.methionine.biosynthesis.III	C	-0.00600472	0.061928	378	0.922808	0.997175
PWY.1042..glycolysis.IV..plant.cytosol.	C	0.00415114	0.0438283	378	0.924696	0.997175
PWY.6897..thiamin.salvage.II	C	0.00408253	0.0431962	378	0.924754	0.997175
MET.SAM.PWY..superpathway.of.S.adenosyl.L.methionine.biosynthesis	C	0.00499354	0.054519	378	0.927171	0.997175
UBISYN.PWY..superpathway.of.ubiquinol.8.biosynthesis..prokaryotic.	C	0.010429	0.113923	378	0.927209	0.997175
PWY.4702..phytate.degradation.I	C	0.0123514	0.137513	378	0.928577	0.997175
X1CMET2.PWY..N10.formyl.tetrahydrofolate.biosynthesis	C	-0.00572976	0.0645083	378	0.929368	0.997175
PWY.5100..pyruvate.fermentation.to.acetate.and.lactate.II	C	-0.00537408	0.0610675	378	0.929922	0.997175
PWY.6113..superpathway.of.mycolate.biosynthesis	C	0.00938775	0.111326	378	0.932934	0.997175
PWY.5173..superpathway.of.acetyl.CoA.biosynthesis	C	-0.013898	0.167926	378	0.934174	0.997175
PWY.821..superpathway.of.sulfur.amino.acid.biosynthesis..Saccharomyces.cerevisiae.	C	-0.008571	0.103956	378	0.934424	0.997175
NONMEVIPP.PWY..methylerythritol.phosphate.pathway.I	B	-0.00256876	0.0325457	378	0.937218	0.997175
PWY4FS.7..phosphatidylglycerol.biosynthesis.I..plastidic.	C	-0.00884751	0.112299	378	0.937331	0.997175
PWY4FS.8..phosphatidylglycerol.biosynthesis.II..non.plastidic.	C	-0.0088475	0.112299	378	0.937331	0.997175
PWY0.1061..superpathway.of.L.alanine.biosynthesis	C	0.0104146	0.142233	378	0.941748	0.997175
COA.PWY..coenzyme.A.biosynthesis.I	C	0.00504317	0.0695861	378	0.942264	0.997175
PWY.7219..adenosine.ribonucleotides.de.novo.biosynthesis	C	-0.00129629	0.0182251	378	0.943413	0.997175
PWY.6545..pyrimidine.deoxyribonucleotides.de.novo.biosynthesis.III	B	0.00459896	0.0687735	378	0.946793	0.997175
PWY0.162..superpathway.of.pyrimidine.ribonucleotides.de.novo.biosynthesis	C	0.00398425	0.059918	378	0.947092	0.997175
PWY0.1586..peptidoglycan.maturation..meso.diaminopimelate.containing.	B	0.00480085	0.0742229	378	0.948533	0.997175
PWY.6629..superpathway.of.L.tryptophan.biosynthesis	C	-0.00716978	0.111306	378	0.948744	0.997175
ORNDEG.PWY..superpathway.of.ornithine.degradation	C	0.0081289	0.127439	378	0.949244	0.997175
FASYN.INITIAL.PWY..superpathway.of.fatty.acid.biosynthesis.initiation..E..coli.	C	0.00950703	0.157631	378	0.952005	0.998711
PWY.5101..L.isoleucine.biosynthesis.II	B	0.00484616	0.0835138	378	0.95382	0.998711
PWY.5097..L.lysine.biosynthesis.VI	B	0.00176692	0.0315557	378	0.955438	0.998711
SALVADEHYPOX.PWY..adenosine.nucleotides.degradation.II	C	0.00380466	0.075956	378	0.960077	0.998711
PYRIDNUCSYN.PWY..NAD.biosynthesis.I..from.aspartate.	B	0.00277838	0.0596121	378	0.962902	0.998711
PYRIDNUCSYN.PWY..NAD.biosynthesis.I..from.aspartate.	C	-0.00271004	0.0603698	378	0.964267	0.998711
P108.PWY..pyruvate.fermentation.to.propanoate.I	C	0.00516691	0.115183	378	0.964293	0.998711
PWY.7208..superpathway.of.pyrimidine.nucleobases.salvage	C	-0.00252904	0.057787	378	0.965115	0.998711
PWY.621..sucrose.degradation.III..sucrose.invertase.	C	-0.00209753	0.0492211	378	0.966078	0.998711
GLUCONEO.PWY..gluconeogenesis.I	B	0.00778172	0.189405	378	0.967295	0.998711
PWY.7323..superpathway.of.GDP.mannose.derived.O.antigen.building.blocks.biosynthesis	C	-0.00475329	0.131893	378	0.97131	0.998711
PRPP.PWY..superpathway.of.histidine..purine..and.pyrimidine.biosynthesis	B	-0.00154502	0.0438121	378	0.971887	0.998711
PWY.7220..adenosine.deoxyribonucleotides.de.novo.biosynthesis.II	B	0.00145465	0.0520109	378	0.977733	0.998711
PWY.7222..guanosine.deoxyribonucleotides.de.novo.biosynthesis.II	B	0.00145465	0.0520109	378	0.977733	0.998711
PWY.6609..adenine.and.adenosine.salvage.III	C	0.00124709	0.0473347	378	0.979024	0.998711
PWY.5154..L.arginine.biosynthesis.III..via.N.acetyl.L.citrulline.	C	-0.00225285	0.0936517	378	0.980821	0.998711
ANAEROFRUCAT.PWY..homolactic.fermentation	B	0.00138495	0.0612386	378	0.981994	0.998711
POLYAMSYN.PWY..superpathway.of.polyamine.biosynthesis.I	C	-0.00183081	0.0814364	378	0.9821	0.998711
PWY.5913..TCA.cycle.VI..obligate.autotrophs.	C	-0.00294738	0.138626	378	0.983048	0.998711
PWY.5022..4.aminobutanoate.degradation.V	C	0.00306881	0.147402	378	0.983424	0.998711
DAPLYSINESYN.PWY..L.lysine.biosynthesis.I	C	0.00279261	0.144826	378	0.984626	0.998711
GLUCONEO.PWY..gluconeogenesis.I	C	0.00293766	0.191812	378	0.987805	0.998711
PWY.5189..tetrapyrrole.biosynthesis.II..from.glycine.	C	-0.00195346	0.132741	378	0.988282	0.998711
PWY.841..superpathway.of.purine.nucleotides.de.novo.biosynthesis.I	C	0.000756624	0.0532977	378	0.988696	0.998711
PENTOSE.P.PWY..pentose.phosphate.pathway	C	0.000873655	0.0740209	378	0.990602	0.998711
PWY.6703..preQ0.biosynthesis	C	0.000684788	0.05938	378	0.990817	0.998711
PPGPPMET.PWY..ppGpp.biosynthesis	C	-0.00124478	0.111257	378	0.991091	0.998711
PWY490.3..nitrate.reduction.VI..assimilatory.	C	-0.00115299	0.107469	378	0.991457	0.998711
PWY.5676..acetyl.CoA.fermentation.to.butanoate.II	C	0.000895878	0.102869	378	0.993065	0.998711
